# Supplementary material for: Comparative genomics of cyclin-dependent kinases suggest co-evolution of the RNAP II C-terminal domain and CTD-directed CDKs
Source: BMC Genomics. 2004 Sep 20;5:69. doi: 10.1186/1471-2164-5-69 (PMC521075; doi:10.1186/1471-2164-5-69)
Supplement: Additional File 2 — Original protein sequence alignment. [file 1471-2164-5-69-S2.txt]

CLUSTAL X (1.81) multiple sequence alignment


PfCrk4           YKIVKK--LGEGVYGKVFKAESLDDCY------------LHFAVKVLRYFK---YKFGS
GlCdc2L3         YTDLVTL-IGSGTYGDVYRCQHKQTK-------------TWYAIKRIKEGKE--SKMGL
GlCAKlike        YRKESARRVGEGGTGGIYMARNIATG-------------ERVILKEIKLSS---ADEGL
PfCrk3           FVKVHQ--VGQGAYGDVWMAEDIINN-------------QRVALKKLKLNE---EKDGF
CeH01G02.2       YETIQV--AGRGAFGLVVIARDTLTS-------------KRVAIKRIM------VPNVS
Pfmrk            IFKPNF--LGEGSYGKVYKAYDTILK-------------KEVAIKKMKEISNYIDDCGI
pfpk6            FDFLYV--IGKGTYGIVYKALDKKEN-------------NFVAIKKIINLCD--ENYGI
DmCG6800         YKMLEK--IGEGVHGCVFKAIDLQRN-------------KEVAIKKVALKN---KFGNI
hsCCRK           YCILGR--IGEGAHGIVFKAKHVETG-------------EIVALKKVALRR---LEDGF
AtCdkF           YEIFER--VGSGAYADVYRARRLSDG-------------LIVALKEIFDYQ--------
ScKin28          YTKEKK--VGEGTYAVVYLGCQHSTG-------------RKIAIKEIKTSE---FKDGL
SpCdk7           YVKERK--VGEGTYAVVFLGRQKETN-------------RRVAIKKIKVGQ---FKDGI
EcCdk7           YIRERR--LGEGTYAVIYLGYRALPQDKPLVSSGTRIEDECVAIKKIKPTK---YTQGH
AtcdkD.3         YLKQEV--LGQGTYGVVFKATDTKTE-------------QTVAIKKIRLGK---QREGV
AtCdkD.1         YLKREV--LGQGTYGVVFKATDTKNG-------------ETVAIKKIRLGK---EKEGV
OsCdkD.1         YLKREV--LGEGTYGVVFKAVDTKTG-------------NTVAIKKIRLGK---YKEGV
AtCdkD.2         YLRRQI--LGEGTYGVVYKATDTKTG-------------KTVAVKKIRLGN---QKEGV
HsCdk7           YEKLDF--LGEGQFATVYKARDKNTN-------------QIVAIKKIKLGHRSEAKDGI
DmCdk7           YAKLSF--LGEGQFATVYKARDTVTN-------------QIVAVKKIKKGSREDARDGI
CeCdk7           YDTIKH--LGEGQFANVYLAQDLESG-------------ECVAIKKIKLGSREEAKDGI
HsCdk8           YEGCK---VGRGTYGHVYKAKRKDGKDD-----------KDYALKQI-------EGTGI
DmCdk8           YEGCK---VGRGTYGHVYRAKRKETSDG-----------KEYALKQI-------DGTGL
CeCdk8           FENSKE--IGRGTYGLVYKAVPKKQNGQFPN--------KEYALKMI-------EGQGF
AtCdk8           YNLVGK--IGEGTYGLVFLARTKTPPK------------RPIAIKKFKQSK---DGDGV
OsCdk8           YELVGK--IGEGTYGLVFLARLKQSHPHAAAGVGRRG--SPIAIKKFKQSK---EGDGV
ScSrb10          YEVIGY--IAAGTYGKVYKAKRQINSGTNSANGSSLNGTVFYAIKKFKTEKDGVHYTGI
SpSrb10          YKIIGF--ISSGTYGKVYKAVSSNSNDK-----------RLFAIKKFKAESKQVQQTGV
AtCdkC.2         YEKLEQ--IGEGTYGQVYMAKEIKTG-------------EIVALKKIRMDN---EREGF
AtCdkC.1         FEKLEQ--IGEGTYGQVYMAKEIKTG-------------EIVALKKIRMDN---EREGF
OsCdkC.1         FEKLEQ--IGEGTYGQVYMAKETETN-------------EIVALKKIRMDN---EREGF
hscdc2L5         FDIIGI--IGEGTYGQVYKARDKDTG-------------EMVALKKVRLDN---EKEGF
hsCrkRS          FDIIGI--IGEGTYGQVYKARDKDTG-------------ELVALKKVRLDN---EKEGF
DmCG7597         FEMIAQ--IGEGTYGQVYKARDHHTN-------------DMVALKKVRLEH---EKEGF
CeB0285.1        YTMLDQ--IGEGTYGQVYKAVNNLTG-------------EQVALKRVRLEN---EKEGF
SpAC2F3.15       YEKIDQ--IGEGTYGKVYKAINTVTG-------------DLVALKRIRLEQ---EKDGF
Scctk1           YLRIMQ--VGEGTYGKVYKAKNTNTE-------------KLVALKKLRLQG---EREGF
HsCdk9           YEKLAK--IGQGTFGEVFKARHRKTG-------------QKVALKKVLMEN---EKEGF
DmCdk9           YEKVAK--IGQGTFGEVFKAREKKGNK------------KFVAMKKVLMD----EKEGF
CeCdk9           YEKLNK--IGQGTFGEVFKARCKNTG-------------RMVALKKILMEN---EKEGF
SpCdk9           YHLMEK--LGEGTFGEVYKSQRRKDG-------------KVYALKRILMHT---EKEGF
ScBur1           YREDEK--LGQGTFGEVYKGIHLETQ-------------RQVAMKKIIVSV---EKDLF
hsCDK11          FQCLNR--IEEGTYGVVYRAKDKKTD-------------EIVALKRLKMEK---ENEGF
DmPitslre        FQCLNR--IEEGTYGVVYRAKDKRTN-------------EIVALKRLKMEK---EKEGF
CeB0495.2        YECVNR--VDEGTFGVVYRGKDKRTD-------------EIVALKRLKMEK---EKEGF
CeZc504.3        YVILNV--IAEGTYGEVFRGKNTRTD-------------EVVALKRFKMEK---EKEGF
AtF12B7.13       FERLNK--IDEGTYGVVYRAKDKKTG-------------EIVALKKVKMEK---EREGF
OsCAD41330       FERLNK--INEGTYGVVYRARDKKTG-------------EIVALKKVKMEK---EREGF
AtK9H21.7        FQKLNK--INEGTYGIVYKARDEKTK-------------EIVALKKIKMKE---EEYGF
hsCDK10          FEKLNR--IGEGTYGIVYRARDTQTD-------------EIVALKKVRMDK---EKDGI
DmDcdrk          FEKLNR--VGEGSYGIVYRARDTRSN-------------EIVALKKVRMDQ---EKDGL
Pfcrk1           YKKLNK--ISEGTYGAVYRAQNKRTK-------------KIVALKKLKSSM---HNEGF
SpBC18H10.5      YEILEK--IEEGSYGIVYRGLDKSTN-------------TLVALKKIKFDP---NGIGF
AtCdkB1.2        YEKLEK--VGEGTYGKVYKAMEKTTG-------------KLVALKKTRLEM---DEEGI
AtcdkB1.1        YEKLEK--VGEGTYGKVYKAMEKGTG-------------KLVALKKTRLEM---DEEGI
OscdkB1.1        YEKLEK--VGEGTYGKVYKAQDRATG-------------QLVALKKTRLEM---DEEGI
AtcdkB2.1        FEKLEK--VGEGTYGKVYRAREKATG-------------KIVALKKTRLHE---DEEGV
AtcdkB2.2        FEKLEK--VGEGTYGKVYRAREKATG-------------MIVALKKTRLHE---DEEGV
OscdkB2.1        YEKLEK--VGEGTYGKVYKAREKATG-------------RIVALKKTRLPE---DDEGV
hscdk2           FQKVEK--IGEGTYGVVYKARNKLTG-------------EVVALKKIRLDT---ETEGV
hscdk3           FQKVEK--IGEGTYGVVYKAKNRETG-------------QLVALKKIRLDL---EMEGV
DmCdk2           FQRAEK--IGEGTYGIVYKARSNSTG-------------QDVALKKIRLEG---ETEGV
Hscdk1           YTKIEK--IGEGTYGVVYKGRHKTTG-------------QVVAMKKIRLES---EEEGV
DmCdk1           FEKIEK--IGEGTYGVVYKGRNRLTG-------------QIVAMKKIRLES---DDEGV
Cecdk1           FTKLEK--IGEGTYGVVYKGKNRRTN-------------AMVAMKKIRLES---EDEGV
Sccdc28          YKRLEK--VGEGTYGVVYKALDLRQGQGQ----------RVVALKKIRLES---EDEGV
SpCdc2           YQKVEK--IGEGTYGVVYKARHKLSG-------------RIVAMKKIRLED---ESEGV
AtcdkA.1         YEKVEK--IGEGTYGVVYKARDKVTN-------------ETIALKKIRLEQ---EDEGV
oscdkA.1         YEKVEK--IGEGTYGVVYKGKHRHTN-------------ETIALKKIRLEQ---EDEGV
OscdkA.2         YEKEEK--IGEGTYGVVYRARDKVTN-------------ETIALKKIRLEQ---EDEGV
GlCdc2L2         YRRITK--LGEGTYGEVYKAIDTVTN-------------ETVAIKRIRLEH---EEEGV
Tbcrk3           YNRMDI--LGEGTYGVVYRAVDRATG-------------QIVALKKVRLDR---TDEGI
Tbcrk2           YSRIEK--VGEGSYGIVYKCHDNFTG-------------RTVAMKRIPLIV---NDGGV
EcCrkA           FQKLEK--IGEGTYGVVYKARERNTN-------------RVVALKKIRLEN---ENEGI
CeK03E5.3        FCSLRR--IGEGTYGVVFKAIHVRDN-------------VKCALKMIRTDR---DEEGI
HsCDK5           YEKLEK--IGEGTYGTVFKAKNRETH-------------EIVALKRVRLDD---DDEGV
Dmcdk5           YDKMEK--IGEGTYGTVFKGRNRATM-------------EIVALKRVRLDE---DDEGV
Cecdk5           YDKMEK--IGEGTYGTVFKARNKNSG-------------EIVALKRVRLDD---DDEGV
ScPho85          FKQLEK--LGNGTYATVYKGLNKTTG-------------VYVALKEVKLD----SEEGT
SpPhoA           YQRLEK--LGEGTYAHVYKGQNRVTG-------------EIVALKVIRID----ADEGT
Pfpk5            YHGLEK--IGEGTYGVVYKAQNNYG--------------ETFALKKIRLEK---EDEGI
Tbcdc2L          YERLQK--IGEGSYGVVFRARDVTTG-------------TIVAVKRIRLEK---EEEGV
GlCdc2L1         YERIQG--LGEGTYGVVFKAKDKETG-------------QIVALKRIRLEN---ADEGI
hsPctaire2       YIKLEK--LGEGTYATVYKGRSKLTE-------------NLVALKEIRLE----HEEGA
hsPctaire1       YIKLDK--LGEGTYATVYKGKSKLTD-------------NLVALKEIRLE----HEEGA
hsPctaire3       YVKLDK--LGEGTYATVFKGRSKLME-------------NLVALKEIRLE----HEEGA
CePctaire1       YEKLDK--LGEGTYATVFRGRSILTN-------------KFVALKEIRLE----QEEGA
hsPftaire1       YEKLEK--LGEGSYATVYKGKSKVNG-------------KLVALKVIRLQ----EEEGT
DmEip63E         YVKLEP--LGEGSYATVYKGFSKLTY-------------QRVALKEIRLQ----EEEGA
Cezc123.4        YKRIDK--LGEGSYATVYKCESKLDG-------------SIVALKEIKLQ----FQEGL
EcCrkE           YILGAL--IGSGTYGEVYEAIDTETK-------------EKVALKRIRLN----EKEGM
hscdk4           YEPVAE--IGVGAYGTVYKARDPHSG-------------HFVALKSVRVPNGGGGGGGL
HsCDK6           YECVAE--IGEGAYGKVFKARDLKNGG------------RFVALKRVRVQT---GEEGM
Dmcdk4           YQELNI--IGEGAYGTVYRARDVITG-------------NIVALKKVRISL---NENGV
Cecdk4           FQIHQA--LGKGAYGNVYRVRSLHDG-------------KDYALKQIMISS---KNEGI
GlCdc2L4         YEFISQ--IGEGTYGTVSKCSLHGQL---------------LAVKRIKMDS---SSKGV
EcCrkC           YENIKQ--VGEGAFGQVYKSRRTSDG-------------AVFAIKKMPVD----RETGF
EcCrkD           YEKVCR--ISSGSFGNVYRVRRKTDN-------------RVFALKRMNPSM---DTNGF
Tbcrk6           YEPVAI--IGEGTYGVVFRARGVASG-------------AEFVIKKLRSDK---LKEGV
EcCrkB           YEKIRI--IGEGTFGQVILARKGR---------------ARYALKKVSK-----EKEGL
spCSk1           LTDIRH--LTDGTISEVFVGERKNSK-------------KLYVIKVQGL-----VFKRP
ScCAK1           -MKLDS--I-DITHCQLVKSTRTARIYRS----------DTYAIKCLAL-----DFDIP
                                 :                          :*               

PfCrk4           EEFAVNEYNIMRIL----------------FHPNVVCLIDSFRVHTYRKGKTKNHRNNKG
GlCdc2L3         TGDKFMEILAFREL----------------SHPNILSCKSIFFHGA--------------
GlCAKlike        AISGLRESCILSSCR----------------HENIIRIIETYYWRK--------------
PfCrk3           AKTYIREISILNSL----------------KHENIVELIGVVHSILPVNFNNQNMINQSP
CeH01G02.2       KVSLAREISCLRNL----------------HHRNILKLLDCFPSAD--------------
Pfmrk            NFVLLREIKIMKEI----------------KHKNIMSALDLYCEKD--------------
pfpk6            SKCILRELTILQKI----------------KHKNIINLKYVFYGKDIEDKLKGENLENS-
DmCG6800         ALNTLREIKTLQLC----------------KSEYILDIIDIYPDLT--------------
hsCCRK           PNQALREIKALQEME---------------DNQYVVQLKAVFPHGG--------------
AtCdkF           --SAFREIDALTILN---------------GSPNVVVMHEYFWREEE-------------
ScKin28          DMSAIREVKYLQEM----------------QHPNVIELIDIFMAYD--------------
SpCdk7           DISALREIKFLRES----------------RHDNVIELVDVFSTKS--------------
EcCdk7           EISAIREIKSLKRI----------------DSKYVVRLIDTFVYDK--------------
AtcdkD.3         NITALREIKMLKEL----------------KHPHIILLIDAFPHKE--------------
AtCdkD.1         NVTALREIKLLKEL----------------KHPHIIELIDAFPHKE--------------
OsCdkD.1         NFTALREIKLLKEL----------------KDSNIIELIDAFPYKG--------------
AtCdkD.2         NFTALREIKLLKEL----------------NHPHIVELIDAFPHDG--------------
HsCdk7           NRTALREIKLLQEL----------------SHPNIIGLLDAFGHKS--------------
DmCdk7           NRTALREIKILQEL----------------QHENIIGLVDVFGQLS--------------
CeCdk7           NRTAIREIKLLKEI----------------HHDNIIGLRDVIGHRT--------------
HsCdk8           SMSACREIALLREL----------------KHPNVISLQKVFLSHADR------------
DmCdk8           SMSACREIALWREL----------------KHQNVITLIRVFLSHNDR------------
CeCdk8           SMSACREIALFREL----------------RHPNLICLQRVFLTNEK-------------
AtCdk8           SPTAIREIMLLREI----------------SHENVVKLVNVHINFADM------------
OsCdk8           SPTAIREIMLLREI----------------NHENVVKLVNVHINHADM------------
ScSrb10          SQSACREMALCREL----------------HNKHLTTLVEIFLERK--------------
SpSrb10          SQSAIREMMLCREI----------------QHENIVSLVQVLLKDG--------------
AtCdkC.2         PITAIREIKILKKL----------------HHENVIHLKEIVTSPGRDRDDQGKPDN-NK
AtCdkC.1         PITAIREIKILKKL----------------HHENVIQLKEIVTSPGRDRDDQGKPDN-NK
OsCdkC.1         PITAIREIKILKKL----------------HHQNVIQLKEIVTSPGPERDEQGKPIEGNK
hscdc2L5         PITAIREIKILRQL----------------THQSIINMKEIVTDKEDALDFKKDKG----
hsCrkRS          PITAIREIKILRQL----------------IHRSVVNMKEIVTDKQDALDFKKDKG----
DmCG7597         PITAVREIKILRQL----------------NHRNIVNLHEIVTDKQDAVEFRKDKG----
CeB0285.1        PITAIREIKILRQL----------------HHKNIVRLMDIVIDDISMDELKRTRA----
SpAC2F3.15       PITTVREVKILQRL----------------RHKNIVRLLEIMVKS---------------
Scctk1           PITSIREIKLLQSF----------------DHPNVSTIKEIMVSQK--------------
HsCdk9           PITALREIKILQLL----------------KHENVVNLIEICRTKASPYNRCKG------
DmCdk9           PITALREIRILQLL----------------KHENVVNLIEICRTKATATNGYRS------
CeCdk9           PITALREVKMLEQL----------------KHPNITDLIEVCSAKSTGTTGSKDRA----
SpCdk9           PITAIREIKILKSI----------------KHENIIPLSDMTVVRADKKHRRRG------
ScBur1           PITAQREITILKRL----------------NHKNIIKLIEMVYDHSPDITNAASSNLHK-
hsCDK11          PITSLREINTILKA----------------QHPNIVTVREIVVGSNMD------------
DmPitslre        PITSLREINTLLKG----------------QHPNIVTVREIVVGSNMD------------
CeB0495.2        PITALREINMLLKAG---------------NHPNIVNVKEILLGSNMD------------
CeZc504.3        PITALREINMLLKAG---------------AHENIVNVKEILVGSTKT------------
AtF12B7.13       PLTSLREINILLSF----------------HHPSIVDVKEVVVGSSLD------------
OsCAD41330       PLTSLREINILLSF----------------HHPSIVDVKEVVVGSSLD------------
AtK9H21.7        PLTSLREINILLSC----------------NHPAIVNVKEVVVGGKNDN-----------
hsCDK10          PISSLREITLLLRL----------------RHPNIVELKEVVVGNHLE------------
DmDcdrk          PISGLREIMILKQC----------------HHENIVRLREVVVGKSLD------------
Pfcrk1           AMTSLREINILLQL----------------QHDNILSIKEVVFGKHLN------------
SpBC18H10.5      PITSLREIESLSSI----------------RHDNIVELEKVVVGKDLK------------
AtCdkB1.2        PPTALREISLLQMLS---------------QSIYIVRLLCVEHVIQSKDSTVSHSPKS--
AtcdkB1.1        PPTALREISLLQMLS---------------TSIYVVRLLCVEHVHQPSTKSQSTKS----
OscdkB1.1        PPTALREISILRLLS---------------QSLYVVRLLSVEQATKNGKP----------
AtcdkB2.1        PSTTLREISILRMLA---------------RDPHVVRLMDVKQGLSKEGKT---------
AtcdkB2.2        PPTTLREISILRMLA---------------RDPHIVRLMDVKQGINKEGKT---------
OscdkB2.1        PPTALREVSLLRMLS---------------QDSHVVRLLDLKQGQNKEGQT---------
hscdk2           PSTAIREISLLKEL----------------NHPNIVKLLDVIHTEN--------------
hscdk3           PSTAIREISLLKEL----------------KHPNIVRLLDVVHNER--------------
DmCdk2           PSTAIREISLLKNL----------------KHPNVVQLFDVVISGN--------------
Hscdk1           PSTAIREISLLKEL----------------RHPNIVSLQDVLMQDS--------------
DmCdk1           PSTAIREISLLKEL----------------KHENIVCLEDVLMEEN--------------
Cecdk1           PSTAVREISLLKEL----------------QHPNVVGLEAVIMQEN--------------
Sccdc28          PSTAIREISLLKEL----------------KDDNIVRLYDIVHSDAH-------------
SpCdc2           PSTAIREISLLKEVNDEN------------NNRNCVRLLDILHAES--------------
AtcdkA.1         PSTAIREISLLKEM----------------QHSNIVKLQDVVHSEK--------------
oscdkA.1         PSTAIREISLLKEM----------------QHRNIVRLQDVVHKEK--------------
OscdkA.2         PSTAIREISLLKEM----------------HHGNIVRLHDVIHSEK--------------
GlCdc2L2         PGTAIREVSLLKEL----------------QHRNIIELKSVIHHNH--------------
Tbcrk3           PQTALREVSILQEI----------------HHPNIVNLLDVICADG--------------
Tbcrk2           PSTAVREVSLLREL----------------NHPYVVRLLDVVLHEA--------------
EcCrkA           PATTIREILLLKNL----------------KHSTIVELSDVIYNNN--------------
CeK03E5.3        PSTCLREISCIKDL----------------QHDNIVTLFDIIYASHFLNYNNIFFEKFSS
HsCDK5           PSSALREICLLKEL----------------KHKNIVRLHDVLHSDK--------------
Dmcdk5           PSSALREICLLKEL----------------KHKNIVRLIDVLHSDK--------------
Cecdk5           PSSALREICILREL----------------KHRNVVRLYDVVHSEN--------------
ScPho85          PSTAIREISLMKEL----------------KHENIVRLYDVIHTEN--------------
SpPhoA           PSTAIREISLMKEL----------------RHPNIMSLSDVLQTEN--------------
Pfpk5            PSTTIREISILKEL----------------KHSNIVKLYDVIHTKK--------------
Tbcdc2L          PCTAIREISILKEL----------------RHENIVRLLDVCHSEK--------------
GlCdc2L1         PATAIREIAILKEM----------------KHKNVVDLLSVIHTEA--------------
hsPctaire2       PCTAIREVSLLKDL----------------KHANIVTLHDIVHTDK--------------
hsPctaire1       PCTAIREVSLLKDL----------------KHANIVTLHDIIHTEK--------------
hsPctaire3       PCTAIREVSLLKNL----------------KHANIVTLHDLIHTDR--------------
CePctaire1       PCTAIREVSLLRNL----------------RHANVVTLHDIIHTDR--------------
hsPftaire1       PFTAIREASLLKGL----------------KHANIVLLHDIIHTKE--------------
DmEip63E         PFTAIREASLLKEL----------------KHSNIVTLHDIVHTRE--------------
Cezc123.4        PFTAIREASLLRNL----------------RHANIVSLHDIFYQHH--------------
EcCrkE           PGTALREISILKKL----------------SHRNIISLVSIIHTDA--------------
hscdk4           PISTVREVALLRRLEAF-------------EHPNVVRLMDVCATSRTDREI---------
HsCDK6           PLSTIREVAVLRHLETF-------------EHPNVVRLFDVCTVSRTDRET---------
Dmcdk4           PMSTLREISLLKQLNAS-------------NHANIVKLYEVCQFLERDGQL---------
Cecdk4           PQSVLREITVMKHLARK-------------EHPNIISLKSVFHQLDPVRAIL--------
GlCdc2L4         PATTLREVAILKALNAKQRELVEQGKLESLSQANVVNLLDVVYDLS--------------
EcCrkC           PFTAIREIKLCKSV----------------INKHIIGLDEIVFEEG--------------
EcCrkD           SILYIREVMILKHI----------------RHRNIMEIEEVVEGCEIN------------
Tbcrk6           PATTLREVTLLHEM----------------DNPNVVRLLDVLCSKR--------------
EcCrkB           SVTTIREVQVLRAM----------------GHPSIVRLIEVVVEPGG-------------
spCSk1           PHDAMRGKLILESI----------------GHPHIERIVDSFIDNEAG------------
ScCAK1           PHNAKFEVSILNKLGN--------------KCKHILPLLESKATDNN-------------
                                                                             

PfCrk4           MINDLFLVIEKCDCSLNDILNKVKKKHSLFIQHILT
GlCdc2L3         ---RLCFALELCNTSLKSILNSGHS---------LT
GlCAKlike        ---NIILVLELCERDIGAVLNDGYT---------IP
PfCrk3           QNSCIWMVFEYVPFDLSGYSELLREERNEKERYKFS
CeH01G02.2       ---LMSIVTEEVPYTLGDIIKDKTRPKTEQ----FN
Pfmrk            ---YINLVMEIMDYDLSKIINRKIF---------LT
pfpk6            ---CLYLAFEYCDIDLFNLIKKHN----------LN
DmCG6800         ---GLSLVLEYQPDTLYNRLKSEVNP--------LS
hsCCRK           ---GFVLAFEFMLSDLAEVVRHAQRP--------LA
AtCdkF           ---NAVLVLEFLRSDLAAVIRDGKRKKKVEGG--FS
ScKin28          ---NLNLVLEFLPTDLEVVIKDKSIL--------FT
SpCdk7           ---NLNIILEFLDSDLEMLIKDKFIV--------FQ
EcCdk7           ---CVHIVLEYVETNLENVIRNSDKI--------IM
AtcdkD.3         ---NLHLVFEFMETDLEAVIRDSNIF--------LS
AtCdKD.1         ---NLHIVFEFMETDLEAVIRDRNLY--------LS
OsCdkD.1         ---NLHLVFEFMETDLEAVIRDRNIV--------LS
AtCdkD.2         ---SLHLVFEYMQTDLEAVIRDRNIF--------LS
HsCdk7           ---NISLVFDFMETDLEVIIKDNSLV--------LT
DmCdk7           ---NVSLVFDFMDTDLEVIIKDNKII--------LT
CeCdk7           ---SIQLVFDFMDTDLEHVIKDKEII--------LM
HsCdk8           ---KVWLLFDYAEHDLWHIIKFHRASKANKKPVQLP
DmCdk8           ---KVFLLIDYAEHDLWHIIKFHRAAKATKKQVVVP
CeCdk8           ---KVWLLLDYAEHDLWHVIKHHRTAKSKKVPIMVP
AtCdk8           ---SLYLAFDYAEYDLYEIIKHHRTAKSKKVPIMVP
OsCdk8           ---SLYLAFDYAEHDLYEIIRHHR--EKLNLP--IN
ScSrb10          ---CVHMVYEYAEHDLLQIIHFHSHPEKRM----IP
SpSrb10          ---TISMVFEYAEHDLLQIIHFHSRSRTRQ----IP
AtCdkC.2         YKGGIYMVFEYMDHDLTGLADRPGLR--------FT
AtCdkC.1         YKGGIYMVFEYMDHDLTGLADRPGLR--------FT
OsCdkC.1         YKGSIYMVFEYMDHDLTGLADRPGMR--------FT
hscdc2L5         ---AFYLVFEYMDHDLMGLLESG-LVH-------FN
hsCrkRS          ---AFYLVFEYMDHDLMGLLESG-LVH-------FS
DmCG7597         ---SFYLVFEYMDHDLMGLLESG-MVD-------FN
CeB0285.1        ---NFYLVFEYVDHDLIGLLESKELVD-------FN
SpAC2F3.15       ---SVYMVFEYMDHDLTGVLLNS-QLH-------FT
Scctk1           ---TVYMIFEYADNDLSGLLLNK-EVQ-------IS
HsCdk9           ---SIYLVFDFCEHDLAGLLSNVLVK--------FT
DmCdk9           ---TFYLVFDFCEHDLAGLLSNMNVK--------FS
CeCdk9           ---TFYLVMALCAHDLAGLLSNPKIR--------MS
SpCdk9           ---SIYMVTPYMDHDLSGLLENPSVK--------FT
ScBur1           ---SFYMILPYMVADLSGVLHNPRIN--------LE
hsCDK11          ---KIYIVMNYVEHDLKSLMETMKQP--------FL
DmPitslre        ---KIFIVMDYVEHDLKSLMETMKNRKQS-----FF
CeB0495.2        ---KIYMAMEFVEHDMKSLLDTMSRRNKR-----FS
CeZc504.3        ---EVYMAMEYVEHDVKSLIDKMRSRNQR-----FK
AtF12B7.13       ---SIFMVMEYMEHDLKALMETMKQR--------FS
OsCAD41330       ---SIFMVMEYMEHDLKGVMEAMKQP--------YS
AtK9H21.7        ---NVYMVMEHLEHDLRGVMDRRKEP--------FS
hsCDK10          ---SIFLVMGYCEQDLASLLENMPTP--------FS
DmDcdrk          ---SIFLVMDFCEQDLASVLDNMSQP--------FT
Pfcrk1           ---DIYLVMEYIEHELKMILDNKSPS--------FT
SpBC18H10.5      ---DVYLVMEFMEHDLKTLLDNMPED--------FL
AtCdkB1.2        ---NLYLVFEYLDTDLKKFIDSHRKGSNPRP---LE
AtcdkB1.1        ---NLYLVFEYLDTDLKKFIDSYRKGPNPKP---LE
OscdkB1.1        ---VLYLVFEFLDTDLKKFVDAYRKGPNPRP---LP
AtcdkB2.1        ---VLYLVFEYMDTDVKKFIRSFRSTGKN-----IP
AtcdkB2.2        ---VLYLVFEYVDTDLKKFIRSFRQAGQN-----IP
OscdkB2.1        ---ILYLVFEYMDTDLKKFIRAHRQNLQK-----IP
hscdk2           ---KLYLVFEFLHQDLKKFMDASALTG-------IP
hscdk3           ---KLYLVFEFLSQDLKKYMDSTPGSE-------LP
DmCdk2           ---NLYMIFEYLNMDLKKLMDKKKDV--------FT
Hscdk1           ---RLYLIFEFLSMDLKKYLDSIPPGQY------MD
DmCdk1           ---RIYLIFEFLSMDLKKYMDSLPVDKH------ME
Cecdk1           ---RLFLIFEFLSFDLKRYMDQLGKDEY------LP
Sccdc28          ---KLYLVFEFLDLDLKRYMEGIPKDQP------LG
SpCdc2           ---KLYLVFEFLDMDLKKYMDRISETGATS----LD
AtcdkA.1         ---RLYLVFEYLDLDLKKHMDSTPDFS-------KD
oscdkA.1         ---CIYLVFEYLDLDLKKHMDSSPDF--------KN
OscdkA.2         ---RIYLVFEYLDLDLKKFMDSCPEFA-------KN
GlCdc2L2         ---RLHLIFEYAENDLKKYMDKNPD---------VS
Tbcrk3           ---KLYLIFEYVDHDLKKALEKRGGA--------FT
Tbcrk2           ---KLLLIFEYMEQDLQGMLKQRNTA--------FV
EcCrkA           ---KMYLVFEYVELDLRRYLDRMSDEGRL-----VE
CeK03E5.3        NS-KLYMVFEFIDRDLKNLLEMLEPTNSV-----LP
HsCDK5           ---KLTLVFEFCDQDLKKYFDSCNGD--------LD
Dmcdk5           ---KLTLVFEHCDQDLKKYFDSLNGE--------ID
Cecdk5           ---KLTLVFEYCDQDLKKFFDSLNGY--------MD
ScPho85          ---KLTLVFEFMDNDLKKYMDSRTVANTPRG---LE
SpPhoA           ---KLMLVFEYMEKDLKKYMDTYGNQGA------LP
Pfpk5            ---RLVLVFEHLDQDLKKLLDVCEGG--------LE
Tbcdc2L          ---RLTLVFECMEMDLKKYMDHVGGD--------LD
GlCdc2L1         ---KLTLVFEYLDMDLKKYIDSKQGK--------LT
hsPctaire2       ---SLTLVFEYLDKDLKQYMDDCGNI--------MS
hsPctaire1       ---SLTLVFEYLDKDLKQYLDDCGNI--------IN
hsPctaire3       ---SLTLVFEYLDSDLKQYLDHCGNL--------MS
CePctaire1       ---LLTLVFEYVDRDLKQYMDSCNNA--------MQ
hsPftaire1       ---TLTLVFEYVHTDLCQYMDKHPGG--------LH
DmEip63E         ---TLTFVFEYVNTDLSQYMEKHPGG--------LD
Cezc123.4        ---QLTFVFEYMKMDLSKYLEQNVYG--------LD
EcCrkE           ---LLTMVFPFIDYELKKYIGM------------NT
hscdk4           ---KVTLVFEHVDQDLRTYLDKAPPPG-------LP
HsCDK6           ---KLTLVFEHVDQDLTTYLDKVPEPG-------VP
Dmcdk4           ---LILLVFEHVEQDLSDLIDRLPKSG-------MS
Cecdk4           ---KINMIMERCDWDLHTFLRNIPRG--------VP
GlCdc2L4         ---NIFLVFEYCHVDLDQYLKHNV----------LS
EcCrkC           ---FIFVVLEYMPYDLTGLLASGAK---------LS
EcCrkD           ---DFFIVMECCDTDLRSVIHSVGK---------IG
Tbcrk6           ---RVYLVFELLNEDLRSFIRRNYPQPSATASSSVP
EcCrkB           ---DIYMVFPYFPYDLNRFIRSNK----------MT
spCSk1           ---SVYLITSFKSFVLSDVMDE------------IS
ScCAK1           ---DLLLLFPFEEMNLYEFMQMHYKRDRRKKNPYDV
                                        .        :                           

PfCrk4           EIQTKVVIYQMLQGINHFHKKFIIHRDIKPANTLIKNIQYLSDGLNDD----------E
GlCdc2L3         AEDRRTAYYQILLGLEYLHRNHISHFDLKPDNILIKDNNG------------------S
GlCAKlike        KEFRQSIFFMALRGLHYLHSKWILHRDIKLSNILIAH---------------------D
PfCrk3           IGEIKNIFIQLLKALDYCHKNNIIHRDIKIANLLIDN---------------------N
CeH01G02.2       ----RWYYTQILSGIAYLHSKEIMHRDIKPENILVTS---------------------R
Pfmrk            DSQKKCILLQILNGLNVLHKYYFMHRDLSPANIFINK---------------------K
pfpk6            IKEIKYIIFELLLALSYFHSNNYIHRDIKPENIFITS---------------------E
DmCG6800         RQQVRKFAHQMFKGIAYLHEAGLMHRDIKPANLLISD---------------------T
hsCCRK           QAQVKSYLQMLLKGVAFCHANNIVHRDLKPANLLISA---------------------S
AtCdkF           VGEIKRWMIQILTGVDACHRNLIVHRDLKPGNMLISD---------------------D
ScKin28          PADIKAWMLMTLRGVYHCHRNFILHRDLKPNNLLFSP---------------------D
SpCdk7           PAHIKSWMVMLLRGLHHIHSRFILHRDLKPNNLLISS---------------------D
EcCdk7           PGDIKAWILMVLRGVYECHRLFIIHRDIKPNNILITS---------------------E
AtcdkD.3         PADIKSYLLMTFKGLAYCHDKWVLHRDMKPNNLLIGV---------------------D
AtCdkD.1         PGDVKSYLQMILKGLEYCHGKWVLHRDMKPNNLLIGP---------------------N
OsCdkD.1         PADTKSYIQMMLKGLAFCHKKWVLHRDMKPNNLLIGA---------------------D
AtCdkD.2         PGDIKSYMLMTLKGLAYCHKKWVLHRDMKPNNLLIGE---------------------N
HsCdk7           PSHIKAYMLMTLQGLEYLHQHWILHRDLKPNNLLLDE---------------------N
DmCdk7           QANIKAYAIMTLKGLEYLHLNWILHRDLKPNNLLVNS---------------------D
CeCdk7           PAHIKNITMQMLLGLEFLHVHWILHRDLKPNNLLMNK---------------------M
HsCdk8           RGMVKSLLYQILDGIHYLHANWVLHRDLKPANILVMGEGPE-----------------R
DmCdk8           RGMVKSLLYQILDGIHYLHSNWVLHRDLKPANILVMGDGNE-----------------R
CeCdk8           RNMVKNILFQILSGMHYLHSNWVLHRDLKPANILLMGDGPPDM---------------R
AtCdk8           RNMVKSLLWQLLNGLNYLHSNWIIHRDLKPSNILVMGDAEE-----------------H
OsCdk8           PYTVKSLLWQLLNGLNYLHSNWIIHRDLKPSNILVMGEGEE-----------------H
ScSrb10          PRMVKSIMWQLLDGVSYLHQNWVLHRDLKPANIMVTI---------------------D
SpSrb10          PSILKSILWQIINGVAYLHENWIMHRDLKPANIMITA---------------------T
AtCdkC.2         VPQIKCYMKQLLTGLHYCHVNQVLHRDIKGSNLLIDN---------------------E
AtCdkC.1         VPQIKCYMKQLLTGLHYCHVNQVLHRDIKGSNLLIDN---------------------E
OsCdkC.1         VPQIKCYMRQLLTGLHYCHVNQVLHRDIKGSNLLIDN---------------------E
hscdc2L5         ENHIKSFMRQLMEGLDYCHKKNFLHRDIKCSNILLNN---------------------R
hsCrkRS          EDHIKSFMKQLMEGLEYCHKKNFLHRDIKCSNILLNN---------------------S
DmCG7597         EENNASIMKQLLDGLNYCHKKNFLHRDIKCSNILMNN---------------------R
CeB0285.1        KDQICSLFKQLLEGLAYIHNTGFLHRDIKCSNILVNN---------------------K
SpAC2F3.15       PGNIKHLSKQIFEALAYLHHRGVLHRDIKGSNILLNN---------------------N
Scctk1           HSQCKHLFKQLLLGMEYLHDNKILHRDVKGSNILIDN---------------------Q
HsCdk9           LSEIKRVMQMLLNGLYYIHRNKILHRDMKAANVLITR---------------------D
DmCdk9           LGEIKKVMQQLLNGLYYIHSNKILHRDMKAANVLITK---------------------H
CeCdk9           LVHIKTMMKHLMSGLNKLHRSKILHRDMKAANVLISK---------------------D
SpCdk9           EPQIKCYMKQLFAGTKYLHDQLILHRDLKAANLLIDN---------------------H
ScBur1           MCDIKNMMLQILEGLNYIHCAKFMHRDIKTANILIDH---------------------N
hsCDK11          PGEVKTLMIQLLRGVKHLHDNWILHRDLKTSNLLLSH---------------------A
DmPitslre        PGEVKCLTQQLLRAVAHLHDNWILHRDLKTSNLLLSH---------------------K
CeB0495.2        IGEQKTLLQQLLSGIEHMHKLWILHRDLKTSNLLMSH---------------------K
CeZc504.3        TGQQKTLMSQLLSGIEHMHKLWILHRDLKTSNLLISH---------------------S
AtF12B7.13       QSEVKCLMLQLLEGVKYLHDNWVLHRDLKTSNLLLNN---------------------R
OsCAD41330       QSEVKCLMLQLLEGVKYLHDNWVLHRDLKTSNLLLNN---------------------R
AtK9H21.7        TSEVKCLMMQLLDGLKYLHTNWIIHRDLKPSNLLMNN---------------------C
hsCDK10          EAQVKCIVLQVLRGLQYLHRNFIIHRDLKVSNLLMTD---------------------K
DmDcdrk          ESEVKCITLQVLKALKYLHSRFMIHRDLKVSNLLMTD---------------------K
Pfcrk1           ISELKCLLKQLLSGINYLHRNWVMHRDLKPTNLLYSN---------------------K
SpBC18H10.5      QSEVKTLMLQLLAATAFMHHHWYLHRDLKPSNLLMNN---------------------T
AtCdkB1.2        ASLVQRFMFQLFKGVAHCHSHGVLHRDLKPQNLLLDKD--------------------K
AtcdkB1.1        PFLIQKLMFQLCKGVAHCHSHGVLHRDLKPQNLLLVKD--------------------K
OscdkB1.1        TNVIKSFLYQLCKGVAHCHGHGVLHRDLKPQNLLVDKE--------------------K
AtcdkB2.1        TQTIKSLMYQLCKGMAFCHGHGILHRDLKPHNLLMDPK--------------------T
AtcdkB2.2        QNTVKCLMYQLCKGMAFCHGHGVLHRDLKPHNLLMDRK--------------------T
OscdkB2.1        VPTVKILMYQLCKGVAFCHGRGVLHRDLKPHNLLMDRK--------------------T
hscdk2           LPLIKSYLFQLLQGLAFCHSHRVLHRDLKPQNLLINT---------------------E
hscdk3           LHLIKSYLFQLLQGVSFCHSHRVIHRDLKPQNLLINE---------------------L
DmCdk2           PQLIKSYMHQILDAVGFCHTNRILHRDLKPQNLLVDT---------------------A
Hscdk1           SSLVKSYLYQILQGIVFCHSRRVLHRDLKPQNLLIDD---------------------K
DmCdk1           SELVRSYLYQITSAILFCHRRRVLHRDLKPQNLLIDK---------------------S
Cecdk1           LETLKSYTFQILQAMCFCHQRRVIHRDLKPQNLLVDN---------------------N
Sccdc28          ADIVKKFMMQLCKGIAYCHSHRILHRDLKPQNLLINK---------------------D
SpCdc2           PRLVQKFTYQLVNGVNFCHSRRIIHRDLKPQNLLIDK---------------------E
AtcdkA.1         LHMIKTYLYQILRGIAYCHSHRVLHRDLKPQNLLIDRR--------------------T
oscdkA.1         HRIVKSFLYQILRGIAYCHSHRVLHRDLKPQNLLIDRR--------------------T
OscdkA.2         PTLIKSYLYQILRGVAYCHSHRVLHRDLKPQNLLIDRR--------------------T
GlCdc2L2         MRVIKSFLYQLINGVNFCHSRRCLHRDLKPQNLLLSVSDASE----------------T
Tbcrk3           GTTLKKIIYQLLEGLSFCHRHRIVHRDLKPANILVTT---------------------D
Tbcrk2           GGKLRRIMFQLLLGLHECHSRRFVHRDIKPSNILIDRK--------------------E
EcCrkA           EGFVRKMSQQLLTAMEYCHSRNIFHRDLKPQNILVDP---------------------K
CeK03E5.3        PNYVKSFMWQLLSALSYCHLRRIVHRDLKPQNILVSD---------------------S
HsCDK5           PEIVKSFLFQLLKGLGFCHSRNVLHRDLKPQNLLINR---------------------N
Dmcdk5           MAVCRSFMLQLLRGLAFCHSHNVLHRDLKPQNLLINK---------------------N
Cecdk5           AQTARSLMLQLLRGLSFCHAHHVLHRDLKPQNLLINT---------------------N
ScPho85          LNLVKYFQWQLLQGLAFCHENKILHRDLKPQNLLINK---------------------R
SpPhoA           PSQVKNFTQQLLKGISFCHENRVLHRDLKPQNLLINS---------------------R
Pfpk5            SVTAKSFLLQLLNGIAYCHDRRVLHRDLKPQNLLINR---------------------E
Tbcdc2L          AGTIQEFMRSLLSGVRFCHERNVLHRDLKPPNLLISR---------------------E
GlCdc2L1         PKEVKSFMGQLMTGLTYIHNKRVLHRDLKPQNLLVTS---------------------S
hsPctaire2       MHNVKLFLYQILRGLAYCHRRKVLHRDLKPQNLLINE---------------------K
hsPctaire1       MHNVKLFLFQLLRGLAYCHRQKVLHRDLKPQNLLINE---------------------R
hsPctaire3       MHNVKIFMFQLLRGLAYCHHRKILHRDLKPQNLLINE---------------------R
CePctaire1       MNNIRLFLYQLLRGLAYCHQRRVLHRDLKPQNLLITA---------------------K
hsPftaire1       PDNVKLFLFQLLRGLSYIHQRYILHRDLKPQNLLISD---------------------T
DmEip63E         HRNVRLFLFQLLRGLSYCHKRRVLHRDVKPQNLLISD---------------------C
Cezc123.4        SIDIKLLLFQLLRGLDFCHRKKILHRDLKPQNLLLDE---------------------D
EcCrkE           GKNIMELVNQLICGVHYLHRMNVVHRDLKPQNILVTS---------------------D
hscdk4           AETIKDLMRQFLRGLDFLHANCIVHRDLKPENILVTS---------------------G
HsCDK6           TETIKDMMFQLLRGLDFLHSHRVVHRDLKPQNILVTS---------------------S
Dmcdk4           PPTIQRLSRELLTGVDFLHSHRIIHRDLKPQNLLVSS---------------------Q
Cecdk4           EQQAKHVTAQIVRALDFLHTHSIIHRDLKPQNILLNR---------------------D
GlCdc2L4         PYQIKKFMYQLLQGLSLVHKNEILHRDIKPNNILLAFRGDAGEQLAANASVTTPNPDAN
EcCrkC           TDQIRSITSQLIEAVSSMHGMGLVHRDIKPSNILLDC---------------------H
EcCrkD           MKAARFLTCQMLKGLKFLHGAGIVHRDLKPSNILLMR---------------------D
Tbcrk6           LRLVKNFTCQMLHALWRCHQNRIIHRDLKPANVLLGVKKSTRNDGED-----------S
EcCrkB           CSEIKHIFYQIAQGVCYIHSKGIMHRDLKSANILLDQ---------------------K
spCSk1           IDTKCKIVLQISSALEYLEKHGILHRDIHPNNILLDSM--------------------N
ScCAK1           NRYSLSFFRQMVEGIAFLHENKIIHRDIKPQNIMLTNNTSTV----------------S
                              .    .     * *:   * :                          

PfCrk4           WIVKIADFGLGVYDHFL------------KAETKDSNIITLQYRPPE
GlCdc2L3         SVFKITDFGLSLITGRF--------RGPSIVYTGPGFRWTPIYRPPE
GlCAKlike        GTIKLTDFGLSRYYKYN--------------GFDTGNVGTQTYRAPE
PfCrk3           GILKLADFGLARFHSDI------------NASNMTNRVITLWYRPPE
CeH01G02.2       NVVKIADFGQACFYMPK-----------DPNQEYDVNVATRWYRAPE
Pfmrk            GEVKLADFGLCTKYGYDMYSDKLFRDKYKKNLNFTSKVVTLWYRAPE
pfpk6            GEIKLGDLGMSVEK----------------SDHMTPTVVTLWYRAPE
DmCG6800         DMLKIADFGLARLYFPE-----------DESRLYSPQVSTRWYRAPE
hsCCRK           GQLKIADFGLARVFSPD------------GSRLYTHQVATRWYRAPE
AtCdkF           GVLKLADFGQARILMEHDIVASDENQVDDTQGLMTSCVGTRWFRPPE
ScKin28          GQIKVADFGLARAIPAP-------------HEILTSNVVTRWYRAPE
SpCdk7           GVLKLADFGLSRDFGTP--------------SHMSHQVITRWYRPPE
EcCdk7           GMVKLADFGLTRGIGNR----------------MTPQAVTRWYRAPE
AtcdkD.3         GQLKLADFGLARIFGSP-------------NRKFTHQVFARWYRAPE
AtCdkD.1         GQLKLADFGLARIFGSP-------------GRKFTHQVFARWYRAPE
OsCdkD.1         GQLKLADFGLARIFGSP-------------ERNFTHQVFARWYRAPE
AtCdkD.2         GLLKLADFGLARLFGSP-------------NRRFTHQVFATWYRAPE
HsCdk7           GVLKLADFGLAKSFGSP-------------NRAYTHQVVTRWYRAPE
DmCdk7           GILKIGDFGLAKSFGSP-------------NRIYTHHVVTRWYRSPE
CeCdk7           GRVKLTDFGLARFFGSP-------------NRNYTHQVVTRWYRAPE
HsCdk8           GRVKIADMGFARLFNSP----------LKPLADLDPVVVTFWYRAPE
DmCdk8           GRVKIADMGFARLFNAP----------LKPLADLDPVVVTFWYRAPE
CeCdk8           GRVKIADLGFSRIYANP----------LKPMAELDPVVVTFWYRAPE
AtCdk8           GIVKIADFGLARIYQAP----------LKPLSDNG-VVVTIWYRAPE
OsCdk8           GIIKIADFGLARIYQAP----------LKPLSDNG-VVVTIWYRAPE
ScSrb10          GCVKIGDLGLARKFHNM----------LQTLYTGDKVVVTIWYRAPE
SpSrb10          GKVKIGDLGLGRLIRDP----------ILPFYSSDRVVVTIWYRAPE
AtCdkC.2         GNLKLADFGLARSYSHD------------HTGNLTNRVITLWYRPPE
AtCdkC.1         GNLKLADFGLARSYSHD------------HTGNLTNRVITLWYRPPE
OsCdkC.2         GNLKLADFGLARSFSSD------------HNGNLTNRVITLWYRPPE
hscdc2L5         GQIKLADFGLARLYSSE------------ESRPYTNKVITLWYRPPE
hsCrkRS          GQIKLADFGLARLYNSE------------ESRPYTNKVITLWYRPPE
DmCG7597         GKVKLADFGLARLYNAD-----------DRERPYTNKVITLWYRPPE
CeB0285.1        GELKIADLGLARLWEKE-------------SRLYTNRVITLWYRPPE
SpAC2F3.15       GDLKFADFGLARFNTSS------------KSANYTNRVITLWFRPPE
Scctk1           GNLKITDFGLARKMNSR--------------ADYTNRVITLWYRPPE
HsCdk9           GVLKLADFGLARAFSLA---------KNSQPNRYTNRVVTLWYRPPE
DmCdk9           GILKLADFGLARAFSIP---------KNESKNRYTNRVVTLWYRPPE
CeCdk9           GILKLADFGLARPFVQR-------ENGAGPRPLYTNRVVTLWYRPPE
SpCdk9           GILKIADFGLARVITEESYANKNPGLPPPNRREYTGCVVTRWYRSPE
ScBur1           GVLKLADFGLARLYYGC-PPNLKYPGGAGSGAKYTSVVVTRWYRAPE
hsCDK11          GILKVGDFGLAREYGSP-------------LKAYTPVVVTQWYRAPE
DmPitslre        GILKVGDFGLAREYGSP-------------IKKYTSLVVTLWYRAPE
CeB0495.2        GILKIADFGLAREYGDP-------------LKKFTSIVVTLWYRSPE
CeZc504.3        GILKIADFGLAREYGEA--------RDIEKRMKLTPIVVTLWYRSPE
AtF12B7.13       GELKICDFGLARQYGSP-------------LKPYTHLVVTLWYRAPE
OsCAD41330       GELKICDFGLSRQYGSP-------------LKPYTQLVVTLWYRAPE
AtK9H21.7        GELKICDFGMARQYGSP-------------IKPYTQMVITQWYRPPE
hsCDK10          GCVKTADFGLARAYGVP-------------VKPMTPKVVTLWYRAPE
DmDcdrk          GCIKVADFGLARMFSNP-------------PKPMTPQMVTLWYRAPE
Pfcrk1           GILKICDFGMARKFGHV------------TNHNFTKNVVTLWYRAPE
SpBC18H10.5      GEIKLADFGLARPVSEP-------------KSSLTRLVVTLWYRAPE
AtCdkB1.2        GILKIADLGLSRAFTVP-------------LKAYTHEIVTLWYRAPE
AtcdkB1.1        ELLKIADLGLGRAFTVP-------------LKSYTHEIVTLWYRAPE
OscdkB1.1        GILKIADLGLGRAFTVP-------------MKSYTHEIVTLWYRAPE
AtcdkB2.1        MRLKIADLGLARAFTLP-------------MKKYTHEILTLWYRAPE
AtcdkB2.2        MTLKIADLGLARAFTLP-------------MKKYTHEILTLWYRAPE
OscdkB2.1        MALKIADLGLSRSFTVP-------------LKKYTHEILTLWYRAPE
hscdk2           GAIKLADFGLARAFGVP-------------VRTYTHEVVTLWYRAPE
hscdk3           GAIKLADFGLARAFGVP-------------LRTYTHEVVTLWYRAPE
DmCdk2           GKIKLADFGLARAFNVP-------------MRAYTHEVVTLWYRAPE
Hscdk1           GTIKLADFGLARAFGIP-------------IRVYTHEVVTLWYRSPE
DmCdk1           GLIKVADFGLGRSFGIP-------------VRIYTHEIVTLWYRAPE
Cecdk1           GAIKLADFGLARAIGIP-------------IRVYTHEVVTLWYRAPE
Sccdc28          GNLKLGDFGLARAFGVP-------------LRAYTHEIVTLWYRAPE
SpCdc2           GNLKLADFGLARSFGVP-------------LRNYTHEIVTLWYRAPE
AtcdkA.1         NSLKLADFGLARAFGIP-------------VRTFTHEVVTLWYRAPE
oscdkA.1         NSLKLADFGLARAFGIP-------------VRTFTHEVVTLWYRAPE
OscdkA.2         NALKLADFGLARAFGIP-------------VRTFTHEVVTLWYRAPE
GlCdc2L2         PVLKIGDFGLARAFGIP-------------IRQFTHEIITLWYRPPE
Tbcrk3           NSVKIADFGLARAFQIP-------------MHTYTHEVVTLWYRAPE
Tbcrk2           SVVKLADFGLGRAFRVP-------------LQTYTTEVMTLWYRAPE
EcCrkA           ENIKLADFGLGRAAGIP-------------LRTYTTEVVTLWYRPPE
CeK03E5.3        GVIKIADFGLARNFSFP-------------SRNYTHEVVTLWYRPPE
HsCDK5           GELKLADFGLARAFGIP-------------VRCYSAEVVTLWYRPPD
Dmcdk5           GELKLADFGLARAFGIP-------------VKCYSAEVVTLWYRPPD
Cecdk5           GTLKLADFGLARAFGVP-------------VRCFSAEVVTLWYRPPD
ScPho85          GQLKLGDFGLARAFGIP-------------VNTFSSEVVTLWYRAPD
SpPhoA           GELKLADFGLARSIGIP-------------VNTFSNEVVTLWYRAPD
Pfpk5            GELKIADFGLARAFGIP-------------VRKYTHEVVTLWYRAPD
Tbcdc2L          KELKLADFGLGRAFGIP-------------VKKFTQEVVTLWYRSPD
GlCdc2L1         GLLKLADFGLARGSGIP-------------VRSYTHEVVTLWYRCPS
hsPctaire2       GELKLADFGLARAKSVP-------------TKTYSNEVVTLWYRPPD
hsPctaire1       GELKLADFGLARAKSIP-------------TKTYSNEVVTLWYRPPD
hsPctaire3       GELKLADFGLARAKSVP-------------TKTYSNEVVTLWYRPPD
CePctaire1       GELKLADFGLARAKSVP-------------TKTYSNEVVTLWYRPPD
hsPftaire1       GELKLADFGLARAKSVP-------------SHTYSNEVVTLWYRPPD
DmEip63E         GELKLADFGLARAKSVP-------------SHTYSHEVVTLWYRPPD
Cezc123.4        GVLKLADFGLARAKSVP-------------SRTYSHEVVTLWYRPPD
EcCrkE           GVLKIADFGLSRSLEIR-------------VPPYSSEVVTLWYRSPE
hscdk4           GTVKLADFGLARIYSYQ--------------MALTPVVVTLWYRAPE
HsCDK6           GQIKLADFGLARIYSFQ--------------MALTSVVVTLWYRAPE
Dmcdk4           GHLKIADFGLAKTYGSE--------------MKLTSVVVTLWYRAPE
Cecdk4           QTVKLADFGLSKEYSNT--------------TAFTTLVVTLWYRSPE
GlCdc2L4         CVLKITDFGLARSYGIN-------------VTSISANVVSLWYRAPE
EcCrkC           GMLKLTDFGLTREISGM----------------MTNRVCTLWYRAPE
EcCrkD           GGLRIADFGLARAIESQ----------------MTNLVVTLWYRPIE
Tbcrk6           YILKLADFGLARTYEMT-------------LLTYTKEVMTLWYRAPE
EcCrkB           LNASIADFGMARYTTKT--------------GAYTPGMVTLWYRAPE
spCSk1           GPAYLSDFSIAWSKQHP----------GEEVQELIPQIGTGHYRAIE
ScCAK1           PKLYIIDFGISYDMANN------SQTSAEPMDSKVTDISTGIYKAPE
                       *:.                             :  ::  .

PfCrk4           ILCNSTLYNYSVDIWSVGITMCECLL-------GFVPV--TSKFES
GlCdc2L3         VFGSTLEVGQSSDMWSIGLTFFEMII-------QTAVI--QAE-ES
GlCAKlike        LILKGQQSTPASDVWSMGICFCEIIFGCDG---SNYTFYDMVSYEL
PfCrk3           LLLGSENYMASVDMWSCGCVLAELLT-------SNPLF--SAENET
CeH01G02.2       LLFGSKKYKPDVDIWAIGCILAELVR-------GKPIF--PGRSEL
Pfmrk            LLLGSNKYNSSIDMWSFGCIFAELLL-------QKALF--PGENEI
pfpk6            ILLKSTNYDQKVDIWSLGCLFMELIQ-------GRPLF--PGKNDC
DmCG6800         ILFGSQKYGTGVDMWAAGCVVAEMLR-------GVPLF--AGTTDI
hsCCRK           LLYGARQYDQGVDLWSVGCIMGELLN-------GSPLF--PGKNDI
AtCdkF           LLYGSTMYGLEVDLWSLGCVFAELLS-------LEPLF--PGISDI
ScKin28          LLFGAKHYTSAIDIWSVGVIFAELML-------RIPYL--PGQNDV
SpCdk7           LFMGCRSYGTGVDMWSVGCIFAELML-------RTPYL--PGESDL
EcCdk7           LLMGSRDYGSPVDMWSVGCVFAELFL-------RVPLF--AGDTDI
AtcdkD.3         LLFGAKQYGAAVDVWAVACIFAELLL-------RRPFL--QGNSDI
AtCdkD.1         LLFGAKQYDGAVDVWAAGCIFAELLL-------RRPFL--QGNSDI
OsCdkD.1         LLFGTKQYGSAVDIWAAGCIFAELLL-------RRPFL--QGSSDI
AtCdkD.2         LLFGSRQYGAGVDVWAAGCIFAELLL-------RRPFL--PGSTEI
HsCdk7           LLFGARMYGVGVDMWAVGCILAELLL-------RVPFL--PGDSDL
DmCdk7           LLFGARQYGTGVDMWAVGCILAELML-------RVPFM--PGDSDL
CeCdk7           LLFGARSYGVGIDIWSVGCIIAELLL-------RNPIF--PGESDI
HsCdk8           LLLGARHYTKAIDIWAIGCIFAELLT-------SEPIF--HCRQED
DmCdk8           LLLGARHYTKAIDIWAIGCIFAELLT-------SEPIF--HCRQED
CeCdk8           LLLGAKHYTKAIDVWAIGCIFAELLT-------AEPLF--FCKEED
AtCdk8           LLLGSKHYTSAVDMWAVGCIFAELLT-------LKPLF--QGAEAK
OsCdk8           LLLGAKHYTSAVDMWAVGCIFAELLT-------LKPLF--QGVEAK
ScSrb10          LLLGARHYTPAVDLWSVGCIFAELIG-------LQPIF--KGEEAK
SpSrb10          LLLGAHDYTPAIDVWAIGCIYGEMLA-------LSPLF--KGDEIK
AtCdkC.2         LLLGATKYGPAIDMWSVGCIFAELLN-------GKPIL--PGKTEN
AtCdkC.1         LLLGATKYGPAIDMWSVGCIFAELLH-------AKPIL--PGKNEQ
OsCdkC.1         LLLGSTRYGPAVDMWSVGCIFAELLN-------GKPIL--TGKNEP
hscdc2L5         LLLGEERYTPAIDVWSCGCILGELFT-------KKPIF--QANQEL
hsCrkRS          LLLGEERYTPAIDVWSCGCILGELFT-------KKPIF--QANLEL
DmCG7597         LLLGEERYGPSIDVWSCGCILGELFV-------KRPLF--QANAEM
CeB0285.1        LLLGDERYGPAIDVWSTGCMLGELFT-------RKPLF--NGNNEF
SpAC2F3.15       LLLGETAYDTAVDIWSAGCIVMELFT-------GKPFF--QGRDEI
Scctk1           LLLGTTNYGTEVDMWGCGCLLVELFN-------KTAIF--QGSNEL
HsCdk9           LLLGERDYGPPIDLWGAGCIMAEMWT-------RSPIM--QGNTEQ
DmCdk9           LLLGDRNYGPPVDMWGAGCIMAEMWT-------RSPIM--QGNTEQ
CeCdk9           LLLGDRQYGTKIDVWGAGCIMAEMWT-------RQPIM--QGDTEQ
SpCdk9           LLLGERRYTTAIDMWSVGCIMAEMYK-------GRPIL--QGSSDL
ScBur1           LVLGDKQYTTAVDIWGVGCVFAEFFE-------KKPIL--QGKTDI
hsCDK11          LLLGAKEYSTAVDMWSVGCIFGELLT-------QKPLF--PGNSEI
DmPitslre        LLLCSPVYSTPIDVWSVGCIFAEFLQ-------MLPLF--PGKSEI
CeB0495.2        LLLGTRLYSTPVDMWSVGCIMAEFIL-------LKPLF--PGRGEL
CeZc504.3        LLLEPKTYSTPVDMWSIGCIMAEFIM-------MKPMF--QGDSEP
AtF12B7.13       LLLGAKQYSTAIDMWSLGCIMAELLM-------KAPLF--NGKTEF
OsCAD41330       LLLGTKEYSTAIDMWSVGCIMAELLA-------KEPLF--NGKTEF
AtK9H21.7        LLLGAKEYSTAVDMWSVGCIMAELLS-------QKPLF--PGKSEL
hsCDK10          LLLGTTTQTTSIDMWAVGCILAELLA-------HRPLL--PGTSEI
DmDcdrk          LLLGCRTHTTAVDMWAFGCILGELLL-------GKPLL--PGNSEI
Pfcrk1           LLLGEQCYTNKIDIWSAGCIFAEMIL-------KKPLF--VGENEI
SpBC18H10.5      LLLGAPSYGKEIDMWSIGCIFAEMIT-------RTPLF--SGKSEL
AtCdkB1.2        VLLGSTHYSTAVDIWSVGCIFAEMIR-------RQALF--PGDSEF
AtcdkB1.1        VLLGSTHYSTGVDMWSVGCIFAEMVR-------RQALF--PGDSEF
OscdkB1.1        VLLGSTHYSTGVDIWSVGCIFAEMVR-------RQALF--PGDSEL
AtcdkB2.1        VLLGATHYSTAVDMWSVGCIFAELVT-------NQAIF--QGDSEL
AtcdkB2.2        VLLGATHYSTGVDMWSVGCIFAELVT-------KQAIF--AGDSEL
OscdkB2.1        VLLGAAHYSTPVDIWSVGCIFAELAT-------NQPLF--AGDSEV
hscdk2           ILLGSKYYSTAVDIWSLGCIFAEMVT-------RRALF--PGDSEI
hscdk3           ILLGSKFYTTAVDIWSIGCIFAEMVT-------RKALF--PGDSEI
DmCdk2           ILLGTKFYSTGVDIWSLGCIFSEMIM-------RRSLF--PGDSEI
Hscdk1           VLLGSARYSTPVDIWSIGTIFAELAT-------KKPLF--HGDSEI
DmCdk1           VLLGSPRYSCPVDIWSIGCIFAEMAT-------RKPLF--QGDSEI
Cecdk1           ILMGAQRYSMGVDMWSIGCIFAEMAT-------KKPLF--QGDSEI
Sccdc28          VLLGGKQYSTGVDTWSIGCIFAEMCN-------RKPIF--SGDSEI
SpCdc2           VLLGSRHYSTGVDIWSVGCIFAEMIR-------RSPLF--PGDSEI
AtcdkA.1         ILLGSHHYSTPVDIWSVGCIFAEMIS-------QKPLF--PGDSEI
oscdkA.1         ILLGARHYSTPVDMWSVGCIFAEMVN-------QKPLF--PGDSEI
OscdkA.2         ILLGSRQYSTPVDMWSVGCIFAEMVN-------QKPLF--PGDSEI
GlCdc2L2         ILLGSRHYSTSVDIWSIACIWAEMLM-------KTPLF--PGDSEI
Tbcrk3           ILLGEKHYTPAVDMWSIGCIFAELAR-------GKVLF--RGDSEI
Tbcrk2           VLLGDKQYLPAVDVWSMGCVFAELAR-------RRSLF--AGDTAI
EcCrkA           LLLGCKYYDASVDVWSAACIMAEVVL-------MRPFF--PGDSEI
CeK03E5.3        ILLGSQRYSTSLDMWSLGCIFSEIAS-------NKPLF--PGECEI
HsCDK5           VLFGAKLYSTSIDMWSAGCIFAELANA------GRPLF--PGNDVD
Dmcdk5           VLFGAKLYTTSIDMWSAGCILAELADA------GRPLF--PGSDVL
Cecdk5           VLFGAKLYNTSIDMWSAGCIFAEISNA------GRPLF--PGADVD
ScPho85          VLMGSRTYSTSIDIWSCGCILAEMIT-------GKPLF--PGTNDE
SpPhoA           VLLGSRVYSTSIDIWSVGCIMAEMAT-------GRPLF--AGSNNE
Pfpk5            VLMGSKKYSTTIDIWSVGCIFAEMVN-------GTPLF--PGVSEA
Tbcdc2L          VLLGSTQYGTPVDIWSVGCIFAEMAI-------GAPLF--TGKNDA
GlCdc2L1         VLLGCRKYGGALDIWSCGCIFYECVT-------GKPLF--PAKTEK
hsPctaire2       VLLGSSEYLTQIDMWGVGCIFFEMAS-------GRPLF--PGSTVE
hsPctaire1       ILLGSTDYSTQIDMWGVGCIFYEMAT-------GRPLF--PGSTVE
hsPctaire3       VLLGSTEYSTPIDMWGVGCIHYEMAT-------GRPLF--PGSTVK
CePctaire1       VLLGSTDYSTHIDMWGVGCILFEMIA-------GRALF--PGGTPT
hsPftaire1       VLLGSTEYSTCLDMWGVGCIFVEMIQ-------GVAAF--PGMKDQ
DmEip63E         VLLGSTEYSTSLDMWGVGCIFVEMVT-------GMPTF--PGIRDT
Cezc123.4        VLMGSTDYSTSLDMWGVGCIFAEICT-------GAALF--PGSKDK
EcCrkE           LLMGSTSYRFYVDIWSLGCIIYEMIT-------LEPLF--PGESKE
hscdk4           VLLQST-YATPVDMWSVGCIFAEMFR-------RKPLF--CGNSEA
HsCDK6           VLLQSS-YATPVDLWSVGCIFAEMFR-------RKPLF--RGSSDV
Dmcdk4           VLLAQP-YNSTVDIWSAACIIFEMFN-------RRALF--PGTSEK
Cecdk4           VLLQSY-YNSTVDMWALGCIVSEIYC-------RQPLF--VGQNEA
GlCdc2L4         LVLASKTYSTAVDMWSMGCIMYFLAN-------KRALF--QVRKDA
EcCrkC           LLLGETSYSLKVDAWSVGCIMLEMRL-------GRPPY--RGSDEV
EcCrkD           ILLGSETYDESIDMWSVGCVVGEMLR-------GEPIL--AGEGEM
Tbcrk6           ILLGERHYTPAADVWSVGCIVLEMIV-------GCPVF--RGESNR
EcCrkB           ILLGSSSYTYAVDIWSLGCILTEMYL-------GHMIF--QGSTEM
spCSk1           TLFGCHSYGHEVDRWTFGILIAELFS-------NQALF-DDGSSEG
ScCAK1           VLFGVKCYDGGVDVWSLLIIISQWFQRETSRMGHVPAMIDDGSDDM
                  .          * *                                             

PfCrk4           ---------SVLFKILVFRGIPNENF--DDLLKKEFIGELPKFKIDRLKMLQIIFTDIYGRRI--------------
GlCdc2L3         ---------RIPAKIADLLGRLPNDT--DPGVTDWHGSFINLCGKDYSPPTQPYMHTLFERHG--------------
GlCAKlike        KSHGDVRDTTMLTTLKEALGYPSLEE--RQGLSQNDIYRVIFPDEKHNKESNHAPSNPSRLLRDILHKHG-------
PfCrk3           ---------DILKIIVNKLGFPNERD--IKYLRNLPCWNLLKLNPIHPNNIHHNINHNKKIETETSIRNIPG-----
CeH01G02.2       ---------EQISIIFGVLGTPNEDN--WPNWRTMPDANKLLFEPKEPRNNWTEILLCKE-----------------
Pfmrk            ---------DQLGKIFFLLGTPNENN--WPEALCLPLYTEFTKATKKDFKTYFKI----------------------
pfpk6            ---------TQLELIYLLLGDKDKLT--TVDKERKDMFPYFEINMLKDAI---------------------------
DmCG6800         ---------EQLAIIIRTLGSPRLNQ--WPELTSLPDYSKIRFPNSVGIHWDNLFPSC-------------------
hsCCRK           ---------EQLCYVLRILGTPNPQV--WPELTELPDYNKISFKEQVPMPLEEVLPD--------------------
AtCdkF           ---------DQISRVTNVLGNLNEEV--WPGCVDLPDYKSISFAKVESPLGIEGCLPN-------------------
ScKin28          ---------DQMEVTFRALGTPTDRD--WPEVSSFMTYNKLQIYPPPSRDELRKRFIA-------------------
SpCdk7           ---------DQLNVIFRALGTPEPEV--IKSMQQLPNYVEMKHIPPPNGGMEALFSA--------------------
EcCdk7           ---------QQLDMIFRALGTPVERE--WPGVSTLPEFLDFQQYPKASLNGLFSA----------------------
AtcdkD.3         ---------DQLSKIFAAFGTPKADQ--WPDLTKLPDYVEYQFVPAPSLRSLFPA----------------------
AtCdkD.1         ---------DQLSKIFAAFGTPKADQ--WPDMICLPDYVEYQFVPAPSLRSLLPT----------------------
OsCdkD.1         ---------DQLGKIFAAFGTPKSSQ--WPDMVYLPDYVEYQFVSAPPLRSLFPM----------------------
AtCdkD.2         ---------DQLGKIFQAFGTPVPSQ--WSDMIYLPDYMEFSYTPAPPLRTIFPM----------------------
HsCdk7           ---------DQLTRIFETLGTPTEEQ--WPDMCSLPDYVTFKSFPGIPLHHIFSA----------------------
DmCdk7           ---------DQLTRIFSTLGTPTEAE--WPHLSKLHDYLQFRNFPGTPLDNIFTA----------------------
CeCdk7           ---------DQLVKIFNILGCPTPET--WPNMTEMNSYVIIKPQTEYMALNYYFSA---------------------
HsCdk8           IKTSNPYHHDQLDRIFNVMGFPADKD--WEDIKKMPEHSTLMKDFRRNTYTNCSLIKYMEKHKVK------------
DmCdk8           IKTSNPYHHDQLDRIFNVMGFPQDKD--WEDIKKMPEHHTLTKDFKRSTYSTCSLAKYMERHKIK------------
CeCdk8           IKAQNPYHYDQVKRIFHLLGYPSDAD--WPDMKKMPDHQRLLSDARNEGTPIQTFPN-SLHRYFDKWKIN-------
AtCdk8           -SSQNPFQLDQLDKIFKILGHPTMDK--WPTLVNLPHWQNDVQHIQAHKYDSVGLHNVVHLN---------------
OsCdk8           -ATPNPFQLDQLDKIFKVLGHPTVEK--WPTLANLPCWQNDQQHIQGHKYENTGLHNIVHLP---------------
ScSrb10          LKKTVPFQVNQLQRILEVLGTPDQKI--WPYLEKYPEYDQITKFPKYRDNLATWYHSAGG-----------------
SpSrb10          MKKVVPFQSTQMLRIMELLGTPTEER--WPGLKNYPEYYQLSSFEVRYWNNLLPQWYQTVKN---------------
AtCdkC.2         ---------EQLNKIYELCGSPDESN--WPGVSKMPWYNQMKSSRPLKRRVREIYRH--------------------
AtCdkC.1         ---------EQLNKIFELCGSPDEKL--WPGVSKMPWFNNFKPARPLKRRVREFFRH--------------------
OsCdkC.1         ---------EQLSKIFELCGTPDELI--WPGVTKMPWYNNFKPQRPMKRRVKESFKH--------------------
hscdc2L5         ---------AQLELISRICGSPCPAV--WPDVIKLPYFNTMKPKKQYRRKLREEFVF--------------------
hsCrkRS          ---------AQLELISRLCGSPCPAV--WPDVIKLPYFNTMKPKKQYRRRLREEFSF--------------------
DmCG7597         ---------AQLETISKICGSPVPAV--WPNVIKLPLFHTLKQKKTHRRRLREDFEF--------------------
CeB0285.1        ---------GQLELISKVCGSPNVDN--WPELTELVGWNTFRMKRTYQRRIREEFEHI-------------------
SpAC2F3.15       ---------SQLEVIYDMMGTPDVHS--WPEVKNLPWYELLKPVEEKKSRFVETFKEI-------------------
Scctk1           ---------EQIESIFKIMGTPTINS--WPTLYDMPWFFMIMPQQTTKYVNNFSEKFKSVL----------------
HsCdk9           ---------HQLALISQLCGSITPEV--WPNVDNYELYEKLELVKGQKRKVKDRLKAYV------------------
DmCdk9           ---------QQLTFISQLCGSFTPDV--WPGVEELELYKSIELPKNQKRRVKERLRPYV------------------
CeCdk9           ---------KQLQLISGLCGSINKDV--WPNCVNMPLWSAMSSEPNSALPQGKYRILPNKMKNLMKFDAPDSKTDPF
SpCdk9           ---------DQLDKIFRLCGSPTQAT--MPNWEKLPGCEGVRSFPSHPRTLETAFFT--------------------
ScBur1           ---------DQGHVIFKLLGTPTEED--WAVARYLPGAELTTTNYKPTLRERFGKY---------------------
hsCDK11          ---------DQINKVFKELGTPSEKI--WPGYSELPVVKKMTFSRHPYNNLRKRFGAL-------------------
DmPitslre        ---------DELNRIFKELGTPNEKI--WPGYTELPAVKNMLSQNSQFTEYPVSQLRKHFQEK--------------
CeB0495.2        ---------EQIKKIFMEMGTPTESI--WPGVTELDGWKALTFEKYPYNQLRKRFLAGRL-----------------
CeZc504.3        ---------NQVHQIFQMMGTPTEQI--WPDIKELKVWNMVEFPPVKPGQLRRIFKGEKL-----------------
AtF12B7.13       ---------DQLDKIFRILGTPNESI--WPGFSKLPGVKVNFVKHQYNLLRKKFPATSFTGAPV-------------
OsCAD41330       ---------EQLDKIFRTLGTPNEKI--WPGYAKLPGVKVNFVKQPYNRLRDKFPAASFSGRPI-------------
AtK9H21.7        ---------DQLQKIFAVLGTPNEAI--WPGFSSFPNAKAKFPTQPYNMLRKKFPAISFVGGQI-------------
hsCDK10          ---------HQIDLIVQLLGTPSENI--WPGFSKLPLVGQYSLRKQPYNNLKHKFPW--------------------
DmDcdrk          ---------AQLDMIIDLLGAPSESI--WPGFADLPAVQNFTLSQQPYNNLTPKFHM--------------------
Pfcrk1           ---------DQLFKILCLLGLPDKES--YPEFYEYSFISKNKELFKKKKIKMNVNNIRSHFPNIANQFSGLY-----
SpBC18H10.5      ---------DQLYKIFNLLGYPTREE--WPQYFLLPYANKIKHPTVPTHSKIRTSIPN-------------------
AtCdkB1.2        ---------QQLLHIFRLLGTPTEQQ--WPGVMALRDWHVYPKWEPQDLSRAVPS----------------------
AtcdkB1.1        ---------QQLLHIFRLLGTPTEQQ--WPGVSTLRDWHVYPKWEPQDLTLAVPS----------------------
OscdkB1.1        ---------QQLLHIFRLLGTPTEEQ--WPGVTDLRDWHEFPQWKPQILERQVPS----------------------
AtcdkB2.1        ---------QQLLHIFKLFGTPNEEM--WPGVSTLKNWHEYPQWKPSTLSSAVPN----------------------
AtcdkB2.2        ---------QQLLRIFRLLGTPNEEV--WPGVSKLKDWHEYPQWKPLSLSTAVPN----------------------
OscdkB2.1        ---------QQLLHIFKLLGTPNEQV--WPGVSKLPNWHEYPQWNPSKVSDLVHG----------------------
hscdk2           ---------DQLFRIFRTLGTPDEVV--WPGVTSMPDYKPSFPKWARQDFSKVVPP---------------------
hscdk3           ---------DQLFRIFRMLGTPSEDT--WPGVTQLPDYKGSFPKWTRKGLEEIVPN---------------------
DmCdk2           ---------DQLYRIFRTLSTPDETN--WPGVTQLPDFKTKFPRWEGTNMPQPI-----------------------
Hscdk1           ---------DQLFRIFRALGTPNNEV--WPEVESLQDYKNTFPKWKPGSLASHVKN---------------------
DmCdk1           ---------DQLFRMFRILKTPTEDI--WPGVTSLPDYKNTFPCWSTNQLTNQLKN---------------------
Cecdk1           ---------DELFRIFRVLGTPTELE--WNGVESLPDYKATFPKWRENFLRDKFYDKKTGKHL--------------
Sccdc28          ---------DQIFKIFRVLGTPNEAI--WPDIVYLPDFKPSFPQWRRKDLSQVVPS---------------------
SpCdc2           ---------DEIFKIFQVLGTPNEEV--WPGVTLLQDYKSTFPRWKRMDLHKVVPN---------------------
AtcdkA.1         ---------DQLFKIFRIMGTPYEDT--WRGVTSLPDYKSAFPKWKPTDLETFVPN---------------------
oscdkA.1         ---------DELFKIFSIMGTPNEET--WPGVASLPDYISTFPKWPSVDLATVVPT---------------------
OscdkA.2         ---------DELFKIFRVLGTPNEQS--WPGVSSLPDYKSAFPKWQAQDLATIVPT---------------------
GlCdc2L2         ---------DQLFKIFEVLGLPDDTT--WPGVTALPDWKQSFPKFRGKTLKRVLGAL--------------------
Tbcrk3           ---------GQLFEIFQVLGTPMDAEGSWLGVSSLPDYRDVFPKWSGKPLTQVLPT---------------------
Tbcrk2           ---------NQLFSIFQLLGTPTEAT--WRGVTSLPHHNVNFPRWTAKPLRTAVPA---------------------
EcCrkA           ---------DQLFRIFKVLGTPNNSR--WSNVENFPNYKVEFPVWDPVDLKTIFR----------------------
CeK03E5.3        ---------SQLFKIFEIVGTPNIKS--WPGVDSFPHYKAVFPQWPVNLKKLEETSC--------------------
HsCDK5           ---------DQLKRIFRLLGTPTEEQ--WPSMTKLPDYKPYPMYPATTSLVNVVPK---------------------
Dmcdk5           ---------DQLMKIFRVLGTPNEDS--WPGVSHLSDYVALPSFPAITSWSQLVPR---------------------
Cecdk5           ---------DQLKRIFKQLGSPSEDN--WPSITQLPDYKPYPIYHPTLTWSQIVPN---------------------
ScPho85          ---------EQLKLIFDIMGTPNESL--WPSVTKLPKYNPNIQQRPPRDLRQVLQPHTKEP----------------
SpPhoA           ---------DQLLKIFRLLGTPTEQS--WPGISLLPEYKPTFPIYKAQDLAYLFPT---------------------
Pfpk5            ---------DQLMRIFRILGTPNSKN--WPNVTELPKYDPNFTVYEPLPWESFLKG---------------------
Tbcdc2L          ---------DQLLRIFQFLGTPNRQV--WPSMDTYPNSSNMLSRPEFQQTLAATCEEQFQTNPAYAK----------
GlCdc2L1         ---------DELIKIFKTLGTPDKQS--WPDVDTLPQWQKDFPVYPGINVAELLPT---------------------
hsPctaire2       ---------DELHLIFRLLGTPSQET--WPGISSNEEFKNYNFPKYKPEPLINHAPR--------------------
hsPctaire1       ---------EQLHFIFRILGTPTEET--WPGILSNEEFKTYNYPKYRAEALLSHAPR--------------------
hsPctaire3       ---------EELHLIFRLLGTPTEET--WPGVTAFSEFRTYSFPCYLPQPLINHAPR--------------------
CePctaire1       ---------EQLGLIFRTLGSPRPDR--HPTICEKPTFYPYANRHYNPDPLCRQIPR--------------------
hsPftaire1       ---------DQLERIFLVLGTPNEDT--WPGVHSLPHFKPERFTLYSSKNLRQAWNKLS------------------
DmEip63E         ---------YDQLDKIFKLLGTPTEDT-WPGVTHFPGYKPHKLGFYRPRKLGHNFPRLY------------------
Cezc123.4        ---------DQLDMIFSIRGTPDEKK--WPEVKTLPGYTPELFPRYRELSFIAVNPMFTK-----------------
EcCrkE           ---------NQLTLIRRKAGTRRSLR--GMVEQRLA-----------------------------------------
hscdk4           ---------DQLGKIFDLIGLPPEDD--WPRDVSLPRGAFPPRGPRPVQSVVPE-----------------------
HsCDK6           ---------DQLGKILDVIGLPGEED--WPRDVALPRQAFHSKSAQPIEKFVTD-----------------------
Dmcdk4           ---------NQLDRIFELTGRPTEQQ--WPQTISVALEHFPQRHPKRPKDFCPH-----------------------
Cecdk4           ---------EQLTDIFKKMGTPVGKD--WPSESVIARDSFPQYRPTNLKDLSPQ-----------------------
GlCdc2L4         ---------DLLQLAFSYFYVDSSSI--SDLISLPNWNMYVGENQVIDLAALNAPGRKPREVDIN------------
EcCrkC           ---------SQIKLIFEELGIPQDKY--KWSDLLDVDIYSKSRSTEEIIAERYGHL---------------------
EcCrkD           ---------DQLDRIFRLLGYPTDAD--FEGLDLPHFKNIRRPSTFEASFEGDFEC---------------------
Tbcrk6           ---------DQLDRIFYTVGTPTEET--WAGVAMMPGYDKATKIYKVAPLHERLPT---------------------
EcCrkB           ---------LQLEMVIHACGSINENS--YPGVQDLPGFRNFRLPQSPRRIEGIIRK---------------------
spCSk1           ----WPSELRLTSSIIQTLGTPNPSM--WPELSTFPDWNKFIFHEYPPKPWSEILPS--------------------
ScCAK1           --NSDGSDFRLICSIFEKLGIPSIQK--WEEVAQHGSVDAFVGMFGADGDGKYV-----------------------
                                                                             

PfCrk4           ----------LSDEGLDLIDQFLSYDYKNRITANEALKHKWF
GlCdc2L3         ----------VRPEEKQFIAKFLQYSPEARITAADALQDPFL
GlCAKlike        ----------GSEEEIDLILHMLNWSPYIRYTSDQCLSHHMF
PfCrk3           ----------VGDLGLDLIKKFLKWNPYERITASDALNHPWF
CeH01G02.2       ----------ISNNFLDLIKKFLKWNPYERITASDALNEPWI
Pfmrk            ----------DDDDCIDLLTSFLKLNAHERISAEDAMKHRYF
pfpk6            ----------DDEHTLDLISKMLIYDPNYRISSKEALKHPCF
DmCG6800         ----------THAVEINLVSNLVVYNPKNRLKASEVGSASSL
hsCCRK           ----------VSPQALDLLGQFLLYPPHQRIAASKALLHQYF
AtCdkF           ----------HSGDVISLLKKLICYDPASRATTMEMLNDKYL
ScKin28          ----------ASEYALDFMCGMLTMNPQKRWTAVQCLESDYF
SpCdk7           ----------AGHEEIDLLKMMLDYNPYRRPTAQQALEHHYF
EcCdk7           ----------ASSDALDLLEKLLTLNPCNRISCDDAIKHPYF
AtcdkD.2         ----------VSDDALDLLSKMFTYDPKARISIKQALEHRYF
AtCdkD.1         ----------VSEDALDLLSKMFTYDPKSRISIQQALKHRYF
OsCdkD.1         ----------ASDDALDLLSRMFTYDPKARITAQQALEHRYF
AtCdkD.2         ----------ASDDALDLLAKMFIYDPRQRITIQQALDHRYF
HsCdk7           ----------AGDDLLDLIQGLFLFNPCARITATQALKMKYF
DmCdk7           ----------AGNDLIHLMQRLFAMNPLRRVSCREALSMPYF
CeCdk7           ----------APQDLLDLMAGMWTFDPIKRLTCTQSLQMEYF
HsCdk8           ----------PDSKAFHLLQKLLTMDPIKRITSEQAMQDPYF
DmCdk8           ----------PDSKAFHLLQKLLLMDPIKRITSEQAMQDQYF
CeCdk8           ----------SQSSPYRLLVKLLTVDPTKRVSCEEAMNDIYF
AtCdk8           ----------QKSPAYDLLSKMLEYDPLKRITASQALEHEYF
OsCdk8           ----------QKSPAFDLLSKMLEYDPRKRITAAQALEHEYF
ScSrb10          ----------RDKHALSLLYHLLNYDPIKRIDAFNALEHKYF
SpSrb10          ----------RDPQGLDLLMKMLQYDPKSRITAKQALEHVFF
AtCdkC.2         ----------FDRHALELLEKMLVLDPSQRICAKDALDAEYF
AtCdkC.1         ----------FDRHALELLEKMLVLDPAQRISAKDALDAEYF
OsCdkC.2         ----------FDQHALDLLEKMLTLDPSQRISAKDALDAEYF
hscdc2L5         ----------IPAAALDLFDYMLALDPSKRCTAEQALQCEFL
hsCrkRS          ----------IPSAALDLLDHMLTLDPSKRCTAEQTLQSDFL
DmCG7597         ----------MPAPALDLLDKMLDLDPDKRITAEDALRSPWL
CeB0285.1        ----------MPREAVDLLDKMLTLNPEKRISAKEALNHPWI
SpAC2F3.15       ----------LSPAAIDLCQKLLALNPFCRPSAHETLMHEYF
Scctk1           ----------PSSKCLQLAINLLCYDQTKRFSATEALQSDYF
HsCdk9           ----------RDPYALDLIDKLLVLDPAQRIDSDDALNHDFF
DmCdk9           ----------KDQTGCDLLDKLLTLDPKKRIDADTALNHDFF
CeCdk9           GKNVKQHDSATDDDALHLLEILLAIDPDKRPTSDEAEDDIWF
SpCdk9           ----------FGKEMTSLCGAILTLNPDERLSASMALEHEYF
ScBur1           ----------LSETGLDFLGQLLALDPYKRLTAMSAKHHPWF
hsCDK11          ----------LSEQGFDLMNKFLTYFPGRRISAEDGLKHEYF
DmPitslre        ----------TSEMGLSLLQGLLTYDPKQRLSADAALKHGFF
CeB0495.2        ----------LNDTGFKLLNGLLTLDPKNRFSATQALDHEWF
CeZc504.3        ----------VNETGFDLLNGMLCLNPANRLTASEALQHDWF
AtF12B7.13       ----------LSDAGFDLLNKLLTYDPERRITVNEALKHDWF
OsCAD41330       ----------LSEAGFDLLNNLLTYDPEKRLSADAALQHEWF
AtK9H21.7        ----------LSERGFDLLNSLLTLDPEKRLTVEDALNHGWF
hsCDK10          ----------LSEAGLRLLHFLFMYDPKKRATAGDCLESSYF
DmDcdrk          ----------IGQSGRNLLNILFIYNPKTRATAEECLKSKYF
Pfcrk1           ----------LSDNGLDLLQKMLHYNPQCRISAQEALNHPYF
SpBC18H10.5      ----------LTGNAYDLLNRLLSLNPAKRISAKEALEHPYF
AtCdkB1.2        ----------LSPEGIDLLTQMLKYNPAERISAKAALDHPYF
AtcdkB1.1        ----------LSPQGVDLLTKMLKYNPAERISAKTALDHPYF
OscdkB1.1        ----------LEPEGVDLLSKMLQYNPANRISAKAAMEHPYF
AtcdkB2.1        ----------LDEAGVDLLSKMLQYEPAKRISAKMAMEHPYF
AtcdkB2.2        ----------LDEAGLDLLSKMLEYEPAKRISAKKAMEHPYF
OscdkB2.1        ----------LDADALDLLEKMLQYEPSKRISAKKAMEHPYF
hscdk2           ----------LDEDGRSLLSQMLHYDPNKRISAKAALAHPFF
hscdk3           ----------LEPEGRDLLMQLLQYDPSQRITAKTALAHPYF
DmCdk2           ----------TEHEAHELIMSMLCYDPNLRISAKDALQHAYF
Hscdk1           ----------LDENGLDLLSKMLIYDPAKRISGKMALNHPYF
DmCdk1           ----------LDANGIDLIQKMLIYDPVHRISAKDILEHPYF
Cecdk1           ----------LDDTAFSLLEGLLIYDPSLRLNAKKALVHPYF
Sccdc28          ----------LDPRGIDLLDKLLAYDPINRISARRAAIHPYF
SpCdc2           ----------GEEDAIELLSAMLVYDPAHRISAKRALQQNYL
AtcdkA.1         ----------LDPDGVDLLSKMLLMDPTKRINARAALEHEYF
oscdkA.1         ----------LDSSGLDLLSKMLRLDPSKRINARAALEHEYF
OscdkA.2         ----------LDPAGLDLLSKMLRYEPNKRITARQALEHEYF
GlCdc2L2         ----------LDDEGLDLLTAMLEMDPVKRISAKNALEHPYF
Tbcrk3           ----------LDGDAVDLLSQMLRYNPAERISAKAALQHPWF
Tbcrk2           ----------LDDDGVDLLRRMLCYNPRERITAYEALQHSYF
EcCrkA           ----------GDPDFVDLISKMLEYDPKMRMTAKNGLSHKYF
CeK03E5.3        ----------LTGNGLDVLREILRYPPERRLTAKGALSHRYF
HsCDK5           ----------LNATGRDLLQNLLKCNPVQRISAEEALQHPYF
Dmcdk5           ----------LNSKGRDLLQKLLICRPNQRISAEAAMQHPYF
Cecdk5           ----------LNSRGRDLLQKLLVCNPAGRIDADAALRHAYF
ScPho85          ----------LDGNLMDFLHGLLQLNPDMRLSAKQALHHPWF
SpPhoA           ----------FDPLGLDLLRRMLRLQPELRTTGQDALQHAWF
Pfpk5            ----------LDESGIDLLSKMLKLDPNQRITAKQALEHAYF
Tbcdc2L          ----------LGPQGIDLLRWLLRYEPSERLTAAQALEHPYF
GlCdc2L1         ----------LDEAGRDLFSKMMALDPSKRPSARDCLKHPYF
hsPctaire2       ----------LDSEGIELIRKFLQYESKKRVSAEEAMKHVYF
hsPctaire1       ----------LDSDGADLLTKLLQFEGRNRISAEDAMKHPFF
hsPctaire3       ----------LDTDGIHLLSSLLLYESKSRMSAEAALSHSYF
CePctaire1       ----------IDAHGFELLMKFLQYEGKDRVSAAEAVKHPFL
hsPftaire1       ----------YVNHAEDLASKLLQCSPKNRLSAQAALSHEYF
DmEip63E         ----------DIIEGETIANGFLQLNPEQRLGADDALQHPYF
Cezc123.4        ----------ILKTGTELLGMLLQLRPESRVSAASAMLHPYF
EcCrkE           ----------VPKFVTEIIVRCLDFNYNQRITADEIMEILEN
hscdk4           ----------MEESGAQLLLEMLTFNPHKRISAFRALQHSYL
HsCDK6           ----------IDELGKDLLLKCLTFNPAKRISAYSALSHPYF
Dmcdk4           ----------LCKYADDLLNKMLSYDLHLRPSALACLEHDYF
Cecdk4           ----------MSKQAIEFVQQCLRYDHSKRLSARGALSHPFL
GlCdc2L4         ----------IDDVGKDLFYKLLMLNPSKRISCDEALQHPWF
EcCrkC           ----------FDEEELKVLSGFLCLTSRKRLSVANSRYFTVI
EcCrkD           ----------YGEEAASFVRNLLSFDPRKRCTASQGLCSGFV
Tbcrk6           ----------FDKEAVQFVAFLLQVNPKSRPTIPTILQHPFL
EcCrkB           ----------HDASAVELVSKMLCLDPSKRITVEQVVGSKYF
spCSk1           ----------VDTSIQYIVSHLVTY--SNRASPSFVIESFPK
ScCAK1           ----------LDQEKDVQISIVERN--MPRLDEIADVKVKQK
                                              *                              
