# Supplementary material for: Comparative genomics of cyclin-dependent kinases suggest co-evolution of the RNAP II C-terminal domain and CTD-directed CDKs
Source: BMC Genomics. 2004 Sep 20;5:69. doi: 10.1186/1471-2164-5-69 (PMC521075; doi:10.1186/1471-2164-5-69)
Supplement: Additional File 3 — Edited protein sequence alignment. [file 1471-2164-5-69-S3.txt]

#NEXUS 
Begin data;
	Dimensions ntax=105 nchar=233;
	Format datatype=protein gap=- missing=? interleave=yes;
	Matrix

DmCG6800         YKMLEKIGEGVHGCVFKAIDLKEVAIKKVALKNKFGNIALNTLREIKTLQLCKSEYILDI
CeH01G02.2       YETIQVAGRGAFGLVVIARDTKRVAIKRIMVPN-VSKVSL--AREISCLRNLHHRNILKL
GlCdc2L3         YTDLVTIGSGTYGDVYRCQHKTWYAIKRIKEGKESKGLTGDKFMEILAFRELSHPNILSC
GlCAKlike        YRKESAVGEGGTGGIYMARNIARVILKEIKLSSADEGLAISGLRESCILSSCRHENIIRI
PfCrk4           YKIVKKLGEGVYGKVFKAESLLHFAVKVLRYFKYKFGSEEFAVNEYNIMRILFHPNVVCL
TbCrk3           YNRMDILGEGTYGVVYRAVDRQIVALKKVRLDRTDEGIPQTALREVSILQEIHHPNIVNL
TbCrk2           YSRIEKVGEGSYGIVYKCHDNRTVAMKRIPLIVNDGGVPSTAVREVSLLRELNHPYVVRL
AtCdkB2.1        FEKLEKVGEGTYGKVYRAREKKIVALKKTRLHEDEEGVPSTTLREISILRMLRDPHVVRL
AtCdkB2.2        FEKLEKVGEGTYGKVYRAREKMIVALKKTRLHEDEEGVPPTTLREISILRMLRDPHIVRL
OsCdkB2.1        YEKLEKVGEGTYGKVYKAREKRIVALKKTRLPEDDEGVPPTALREVSLLRMLQDSHVVRL
AtCdkB1.1        YEKLEKVGEGTYGKVYKAMEKKLVALKKTRLEMDEEGIPPTALREISLLQMLTSIYVVRL
AtCdkB1.2        YEKLEKVGEGTYGKVYKAMEKKLVALKKTRLEMDEEGIPPTALREISLLQMLQSIYIVRL
OsCdkB1.1        YEKLEKVGEGTYGKVYKAQDRQLVALKKTRLEMDEEGIPPTALREISILRLLQSLYVVRL
CmCdkL2          FRRLEVLGQGTYGTVYKALDLRIVALKKTTLSNDDEGIPATTLREVSILRALDCENIVKL
ScCdc28          YKRLEKVGEGTYGVVYKALDLRVVALKKIRLESEDEGVPSTAIREISLLKELKDDNIVRL
SpCdc2           YQKVEKIGEGTYGVVYKARHKRIVAMKKIRLEDESEGVPSTAIREISLLKEVNNRNCVRL
HsCdk1           YTKIEKIGEGTYGVVYKGRHKQVVAMKKIRLESEEEGVPSTAIREISLLKELRHPNIVSL
DmCdk1           FEKIEKIGEGTYGVVYKGRNRQIVAMKKIRLESDDEGVPSTAIREISLLKELKHENIVCL
CeCdk1           FTKLEKIGEGTYGVVYKGKNRAMVAMKKIRLESEDEGVPSTAVREISLLKELQHPNVVGL
HsCdk2           FQKVEKIGEGTYGVVYKARNKEVVALKKIRLDTETEGVPSTAIREISLLKELNHPNIVKL
HsCdk3           FQKVEKIGEGTYGVVYKAKNRQLVALKKIRLDLEMEGVPSTAIREISLLKELKHPNIVRL
DmCdk2           FQRAEKIGEGTYGIVYKARSNQDVALKKIRLEGETEGVPSTAIREISLLKNLKHPNVVQL
AtCdkA.1         YEKVEKIGEGTYGVVYKARDKETIALKKIRLEQEDEGVPSTAIREISLLKEMQHSNIVKL
OsCdkA.1         YEKVEKIGEGTYGVVYKGKHRETIALKKIRLEQEDEGVPSTAIREISLLKEMQHRNIVRL
OsCdkA.2         YEKEEKIGEGTYGVVYRARDKETIALKKIRLEQEDEGVPSTAIREISLLKEMHHGNIVRL
pfPk5            YHGLEKIGEGTYGVVYKAQNNETFALKKIRLEKEDEGIPSTTIREISILKELKHSNIVKL
CmCdkL1          YQRLERIGEGTYGVVYRARDRQLVALKKIRLEQEEEGVPSTALREIAILRELNQPNVVRL
GlCdc2L2         YRRITKLGEGTYGEVYKAIDNETVAIKRIRLEHEEEGVPGTAIREVSLLKELQHRNIIEL
GlCdc2L1         YERIQGLGEGTYGVVFKAKDGQIVALKRIRLENADEGIPATAIREIAILKEMKHKNVVDL
HsCdk5           YEKLEKIGEGTYGTVFKAKNREIVALKRVRLDDDDEGVPSSALREICLLKELKHKNIVRL
DmCdk5           YDKMEKIGEGTYGTVFKGRNREIVALKRVRLDEDDEGVPSSALREICLLKELKHKNIVRL
CeCdk5           YDKMEKIGEGTYGTVFKARNKEIVALKRVRLDDDDEGVPSSALREICILRELKHRNVVRL
ScPho85          FKQLEKLGNGTYATVYKGLNKVYVALKEVKLDSE-EGTPSTAIREISLMKELKHENIVRL
SpPhoA           YQRLEKLGEGTYAHVYKGQNREIVALKVIRIDAD-EGTPSTAIREISLMKELRHPNIMSL
hsPctaire2       YIKLEKLGEGTYATVYKGRSKNLVALKEIRLEHE-EGAPCTAIREVSLLKDLKHANIVTL
hsPctaire1       YIKLDKLGEGTYATVYKGKSKNLVALKEIRLEHE-EGAPCTAIREVSLLKDLKHANIVTL
hsPctaire3       YVKLDKLGEGTYATVFKGRSKNLVALKEIRLEHE-EGAPCTAIREVSLLKNLKHANIVTL
CePctaire1       YEKLDKLGEGTYATVFRGRSIKFVALKEIRLEQE-EGAPCTAIREVSLLRNLRHANVVTL
hsPftaire1       YEKLEKLGEGSYATVYKGKSKKLVALKVIRLQEE-EGTPFTAIREASLLKGLKHANIVLL
DmEip63E         YVKLEPLGEGSYATVYKGFSKQRVALKEIRLQEE-EGAPFTAIREASLLKELKHSNIVTL
Cezc123.4        YKRIDKLGEGSYATVYKCESKSIVALKEIKLQFQ-EGLPFTAIREASLLRNLRHANIVSL
TbCdc2l          YERLQKIGEGSYGVVFRARDVTIVAVKRIRLEKEEEGVPCTAIREISILKELRHENIVRL
EcCrkA           FQKLEKIGEGTYGVVYKARERRVVALKKIRLENENEGIPATTIREILLLKNLKHSTIVEL
CeK03E5.3        FCSLRRIGEGTYGVVFKAIHVVKCALKMIRTDRDEEGIPSTCLREISCIKDLQHDNIVTL
EcCrkE           YILGALIGSGTYGEVYEAIDTEKVALKRIR-LNEKEGMPGTALREISILKKLSHRNIISL
GlCdc2L4         YEFISQIGEGTYGTVSKCSLGQLLAVKRIKMDSSSKGVPATTLREVAILKALNAKNVVNL
PfPk6            FDFLYVIGKGTYGIVYKALDKNFVAIKKIINLCENYGISKCILRELTILQKIKHKNIINL
HsCdk4           YEPVAEIGVGAYGTVYKARDPHFVALKSVRVPNGGGGLPISTVREVALLRRLEHPNVVRL
HsCdk6           YECVAEIGEGAYGKVFKARDLRFVALKRVRVQTGEEGMPLSTIREVAVLRHLEHPNVVRL
DmCdk4           YQELNIIGEGAYGTVYRARDVNIVALKKVRISLNENGVPMSTLREISLLKQLNHANIVKL
CeCdk4           FQIHQALGKGAYGNVYRVRSLKDYALKQIMISSKNEGIPQSVLREITVMKHLEHPNIISL
PfMrk            IFKPNFLGEGSYGKVYKAYDTKEVAIKKMKEISDDCGINFVLLREIKIMKEIKHKNIMSA
HsCCRK           YCILGRIGEGAHGIVFKAKHVEIVALKKVALRRLEDGFPNQALREIKALQEMDNQYVVQL
AtCdkF           YEIFERVGSGAYADVYRARRLLIVALKEIFDY-------QSAFREIDALTILGSPNVVVM
ScKin28          YTKEKKVGEGTYAVVYLGCQHRKIAIKEIKTSEFKDGLDMSAIREVKYLQEMQHPNVIEL
SpMcs6           YVKERKVGEGTYAVVFLGRQKRRVAIKKIKVGQFKDGIDISALREIKFLRESRHDNVIEL
EcCdk7           YIRERRLGEGTYAVIYLGYRAECVAIKKIKPTKYTQGHEISAIREIKSLKRIDSKYVVRL
AtCdkD.3         YLKQEVLGQGTYGVVFKATDTQTVAIKKIRLGKQREGVNITALREIKMLKELKHPHIILL
AtCdkD.1         YLKREVLGQGTYGVVFKATDTETVAIKKIRLGKEKEGVNVTALREIKLLKELKHPHIIEL
OsCdkD.1         YLKREVLGEGTYGVVFKAVDTNTVAIKKIRLGKYKEGVNFTALREIKLLKELKDSNIIEL
AtCdkD.2         YLRRQILGEGTYGVVYKATDTKTVAVKKIRLGNQKEGVNFTALREIKLLKELNHPHIVEL
HsCdk7           YEKLDFLGEGQFATVYKARDKQIVAIKKIKLGHAKDGINRTALREIKLLQELSHPNIIGL
DmCdk7           YAKLSFLGEGQFATVYKARDTQIVAVKKIKKGSARDGINRTALREIKILQELQHENIIGL
CeCdk7           YDTIKHLGEGQFANVYLAQDLECVAIKKIKLGSAKDGINRTAIREIKLLKEIHHDNIIGL
CmCaklike        YEKQRVLGQGTYGVVYLAIDRQPVALKKVRLADYTAGLSMTAWRELRLLPELGHPNVIAL
HsCdk8           YEGCK-VGRGTYGHVYKAKRKKDYALKQIEG----TGISMSACREIALLRELKHPNVISL
DmCdk8           YEGCK-VGRGTYGHVYRAKRKKEYALKQIDG----TGLSMSACREIALWRELKHQNVITL
CeCdk8           FENSKEIGRGTYGLVYKAVPKKEYALKMIEG----QGFSMSACREIALFRELRHPNLICL
ScSrb10          YEVIGYIAAGTYGKVYKAKRQVFYAIKKFKTEKHYTGISQSACREMALCRELHNKHLTTL
SpSrb10          YKIIGFISSGTYGKVYKAVSSRLFAIKKFKAESQQTGVSQSAIREMMLCREIQHENIVSL
AtCdkE           YNLVGKIGEGTYGLVFLARTKRPIAIKKFKQSKDGDGVSPTAIREIMLLREISHENVVKL
OsCdkE           YELVGKIGEGTYGLVFLARLKSPIAIKKFKQSKEGDGVSPTAIREIMLLREINHENVVKL
HsCdk11          FQCLNRIEEGTYGVVYRAKDKEIVALKRLKMEKENEGFPITSLREINTILKAQHPNIVTV
DmPitslre        FQCLNRIEEGTYGVVYRAKDKEIVALKRLKMEKEKEGFPITSLREINTLLKGQHPNIVTV
CeB0495.2        YECVNRVDEGTFGVVYRGKDKEIVALKRLKMEKEKEGFPITALREINMLLKANHPNIVNV
CeZc504.3        YVILNVIAEGTYGEVFRGKNTEVVALKRFKMEKEKEGFPITALREINMLLKAAHENIVNV
AtF12B7.13       FERLNKIDEGTYGVVYRAKDKEIVALKKVKMEKEREGFPLTSLREINILLSFHHPSIVDV
OsCAD41330       FERLNKINEGTYGVVYRARDKEIVALKKVKMEKEREGFPLTSLREINILLSFHHPSIVDV
AtK9H21.7        FQKLNKINEGTYGIVYKARDEEIVALKKIKMKEEEYGFPLTSLREINILLSCNHPAIVNV
PfCrk1           YKKLNKISEGTYGAVYRAQNKKIVALKKLKSSMHNEGFAMTSLREINILLQLQHDNILSI
SpBC18H10.5      YEILEKIEEGSYGIVYRGLDKTLVALKKIKFDPNGIGFPITSLREIESLSSIRHDNIVEL
HsCdk10          FEKLNRIGEGTYGIVYRARDTEIVALKKVRMDKEKDGIPISSLREITLLLRLRHPNIVEL
DmDcdrk          FEKLNRVGEGSYGIVYRARDTEIVALKKVRMDQEKDGLPISGLREIMILKQCHHENIVRL
HsCdc2L5         FDIIGIIGEGTYGQVYKARDKEMVALKKVRLDNEKEGFPITAIREIKILRQLTHQSIINM
HsCrkRS          FDIIGIIGEGTYGQVYKARDKELVALKKVRLDNEKEGFPITAIREIKILRQLIHRSVVNM
DmCG7597         FEMIAQIGEGTYGQVYKARDHDMVALKKVRLEHEKEGFPITAVREIKILRQLNHRNIVNL
CeB0285.1        YTMLDQIGEGTYGQVYKAVNNEQVALKRVRLENEKEGFPITAIREIKILRQLHHKNIVRL
AtCdkC.1         FEKLEQIGEGTYGQVYMAKEIEIVALKKIRMDNEREGFPITAIREIKILKKLHHENVIQL
AtCdkC.2         YEKLEQIGEGTYGQVYMAKEIEIVALKKIRMDNEREGFPITAIREIKILKKLHHENVIHL
OsCdkC.1         FEKLEQIGEGTYGQVYMAKETEIVALKKIRMDNEREGFPITAIREIKILKKLHHQNVIQL
SpAC2F3.15       YEKIDQIGEGTYGKVYKAINTDLVALKRIRLEQEKDGFPITTVREVKILQRLRHKNIVRL
ScCtk1           YLRIMQVGEGTYGKVYKAKNTKLVALKKLRLQGEREGFPITSIREIKLLQSFDHPNVSTI
CmCdkL3          YEKLEQVGEGTYGEVYHARNRQEVALKRLRMANEREGFPLTACREIKVLRELRHENIVNL
HsCdk9           YEKLAKIGQGTFGEVFKARHRQKVALKKVLMENEKEGFPITALREIKILQLLKHENVVNL
DmCdk9           YEKVAKIGQGTFGEVFKAREKKFVAMKKVLMD-EKEGFPITALREIRILQLLKHENVVNL
CsCdk9           YEKLNKIGQGTFGEVFKARCKRMVALKKILMENEKEGFPITALREVKMLEQLKHPNITDL
SpCdk9           YHLMEKLGEGTFGEVYKSQRRKVYALKRILMHTEKEGFPITAIREIKILKSIKHENIIPL
ScBur1           YREDEKLGQGTFGEVYKGIHLRQVAMKKIIVSVEKDLFPITAQREITILKRLNHKNIIKL
PfCrk3           FVKVHQVGQGAYGDVWMAEDIQRVALKKLKLNEEKDGFAKTYIREISILNSLKHENIVEL
EcCrkD           YEKVCRISSGSFGNVYRVRRKRVFALKRMNPSMDTNGFSILYIREVMILKHIRHRNIMEI
EcCrkC           YENIKQVGEGAFGQVYKSRRTAVFAIKKMPVDRET-GFPFTAIREIKLCKSVINKHIIGL
TbCrk6           YEPVAIIGEGTYGVVFRARGVAEFVIKKLRSDKLKEGVPATTLREVTLLHEMDNPNVVRL
EcCrkB           YEKIRIIGEGTFGQVILARKGARYALKKVS--KEKEGLSVTTIREVQVLRAMGHPSIVRL
SpCsk1           LTDIRHLTDGTISEVFVGERKKLYVIKVQGLVFKRP--PHDAMRGKLILESIGHPHIERI
ScCak1           -MKLDSIDIT-HCQLVKSTRTDTYAIKCLALDFDIP--PHNAKFEVSILNKLKCKHILPL
                                                         

DmCG6800         IDIYPGLSLVLEYQPDTLYNRLKSLSRQQVRKFAHQMFKGIAYLHEAGLMHRDIKPANLL
CeH01G02.2       LDCFPLMSIVTEEVPYTLGDIIKDKTEQFNRWYYTQILSGIAYLHSKEIMHRDIKPENIL
GlCdc2L3         KSIFFHLCFALELCNTSLKSILNSLTAEDRRTAYYQILLGLEYLHRNHISHFDLKPDNIL
GlCAKlike        IETYYWIILVLELCERDIGAVLNTIPKEFRQSIFFMALRGLHYLHSKWILHRDIKLSNIL
PfCrk4           IDSFRDLFLVIEKCDCSLNDILNKLTEIQTKVVIYQMLQGINHFHKKFIIHRDIKPANTL
TbCrk3           LDVICKLYLIFEYVDHDLKKALEKFTGTTLKKIIYQLLEGLSFCHRHRIVHRDLKPANIL
TbCrk2           LDVVLKLLLIFEYMEQDLQGMLKQFVGGKLRRIMFQLLLGLHECHSRRFVHRDIKPSNIL
AtCdkB2.1        MDVKQVLYLVFEYMDTDVKKFIRSIPTQTIKSLMYQLCKGMAFCHGHGILHRDLKPHNLL
AtCdkB2.2        MDVKQVLYLVFEYVDTDLKKFIRSIPQNTVKCLMYQLCKGMAFCHGHGVLHRDLKPHNLL
OsCdkB2.1        LDLKQILYLVFEYMDTDLKKFIRAIPVPTVKILMYQLCKGVAFCHGRGVLHRDLKPHNLL
AtCdkB1.1        LCVEHNLYLVFEYLDTDLKKFIDSLEPFLIQKLMFQLCKGVAHCHSHGVLHRDLKPQNLL
AtCdkB1.2        LCVEHNLYLVFEYLDTDLKKFIDSLEASLVQRFMFQLFKGVAHCHSHGVLHRDLKPQNLL
OsCdkB1.1        LSVEQVLYLVFEFLDTDLKKFVDALPTNVIKSFLYQLCKGVAHCHGHGVLHRDLKPQNLL
CmCdkL2          IDVIHLLYLVFEYAESDLKQYMNRLPLQQAKCFAYQMLLGLQFCHLRGIMHRDLKPQNIL
ScCdc28          YDIVHKLYLVFEFLDLDLKRYMEGLGADIVKKFMMQLCKGIAYCHSHRILHRDLKPQNLL
SpCdc2           LDILHKLYLVFEFLDMDLKKYMDRLDPRLVQKFTYQLVNGVNFCHSRRIIHRDLKPQNLL
HsCdk1           QDVLMRLYLIFEFLSMDLKKYLDSMDSSLVKSYLYQILQGIVFCHSRRVLHRDLKPQNLL
DmCdk1           EDVLMRIYLIFEFLSMDLKKYMDSMESELVRSYLYQITSAILFCHRRRVLHRDLKPQNLL
CeCdk1           EAVIMRLFLIFEFLSFDLKRYMDQLPLETLKSYTFQILQAMCFCHQRRVIHRDLKPQNLL
HsCdk2           LDVIHKLYLVFEFLHQDLKKFMDAIPLPLIKSYLFQLLQGLAFCHSHRVLHRDLKPQNLL
HsCdk3           LDVVHKLYLVFEFLSQDLKKYMDSLPLHLIKSYLFQLLQGVSFCHSHRVIHRDLKPQNLL
DmCdk2           FDVVINLYMIFEYLNMDLKKLMDKFTPQLIKSYMHQILDAVGFCHTNRILHRDLKPQNLL
AtCdkA.1         QDVVHRLYLVFEYLDLDLKKHMDSKDLHMIKTYLYQILRGIAYCHSHRVLHRDLKPQNLL
OsCdkA.1         QDVVHCIYLVFEYLDLDLKKHMDSKNHRIVKSFLYQILRGIAYCHSHRVLHRDLKPQNLL
OsCdkA.2         HDVIHRIYLVFEYLDLDLKKFMDSKNPTLIKSYLYQILRGVAYCHSHRVLHRDLKPQNLL
pfPk5            YDVIHRLVLVFEHLDQDLKKLLDVLESVTAKSFLLQLLNGIAYCHDRRVLHRDLKPQNLL
CmCdkL1          LDVVHKLYLVFEHLDQDLKRYMDPMRPEQAKSFLYQLINGVAYLHARRILHRDLKPQNLL
GlCdc2L2         KSVIHHLHLIFEYAENDLKKYMDDVSMRVIKSFLYQLINGVNFCHSRRCLHRDLKPQNLL
GlCdc2L1         LSVIHTLTLVFEYLDMDLKKYIDKLTPKEVKSFMGQLMTGLTYIHNKRVLHRDLKPQNLL
HsCdk5           HDVLHKLTLVFEFCDQDLKKYFDSLDPEIVKSFLFQLLKGLGFCHSRNVLHRDLKPQNLL
DmCdk5           IDVLHKLTLVFEHCDQDLKKYFDSIDMAVCRSFMLQLLRGLAFCHSHNVLHRDLKPQNLL
CeCdk5           YDVVHKLTLVFEYCDQDLKKFFDSMDAQTARSLMLQLLRGLSFCHAHHVLHRDLKPQNLL
ScPho85          YDVIHKLTLVFEFMDNDLKKYMDSLELNLVKYFQWQLLQGLAFCHENKILHRDLKPQNLL
SpPhoA           SDVLQKLMLVFEYMEKDLKKYMDTLPPSQVKNFTQQLLKGISFCHENRVLHRDLKPQNLL
hsPctaire2       HDIVHSLTLVFEYLDKDLKQYMDDMSMHNVKLFLYQILRGLAYCHRRKVLHRDLKPQNLL
hsPctaire1       HDIIHSLTLVFEYLDKDLKQYLDDINMHNVKLFLFQLLRGLAYCHRQKVLHRDLKPQNLL
hsPctaire3       HDLIHSLTLVFEYLDSDLKQYLDHMSMHNVKIFMFQLLRGLAYCHHRKILHRDLKPQNLL
CePctaire1       HDIIHLLTLVFEYVDRDLKQYMDSMQMNNIRLFLYQLLRGLAYCHQRRVLHRDLKPQNLL
hsPftaire1       HDIIHTLTLVFEYVHTDLCQYMDKLHPDNVKLFLFQLLRGLSYIHQRYILHRDLKPQNLL
DmEip63E         HDIVHTLTFVFEYVNTDLSQYMEKLDHRNVRLFLFQLLRGLSYCHKRRVLHRDVKPQNLL
Cezc123.4        HDIFYQLTFVFEYMKMDLSKYLEQLDSIDIKLLLFQLLRGLDFCHRKKILHRDLKPQNLL
TbCdc2l          LDVCHRLTLVFECMEMDLKKYMDHLDAGTIQEFMRSLLSGVRFCHERNVLHRDLKPPNLL
EcCrkA           SDVIYKMYLVFEYVELDLRRYLDRVEEGFVRKMSQQLLTAMEYCHSRNIFHRDLKPQNIL
CeK03E5.3        FDIIYKLYMVFEFIDRDLKNLLEMLPPNYVKSFMWQLLSALSYCHLRRIVHRDLKPQNIL
EcCrkE           VSIIHLLTMVFPFIDYELKKYIGMNTGKNIMELVNQLICGVHYLHRMNVVHRDLKPQNIL
GlCdc2L4         LDVVYDIFLVFEYCHVDLDQYLKVLSPYQIKKFMYQLLQGLSLVHKNEILHRDIKPNNIL
PfPk6            KYVFYCLYLAFEYCDIDLFNLIKKLNIKEIKYIIFELLLALSYFHSNNYIHRDIKPENIF
HsCdk4           MDVCAKVTLVFEHVDQDLRTYLDKLPAETIKDLMRQFLRGLDFLHANCIVHRDLKPENIL
HsCdk6           FDVCTKLTLVFEHVDQDLTTYLDKVPTETIKDMMFQLLRGLDFLHSHRVVHRDLKPQNIL
DmCdk4           YEVCQLILLVFEHVEQDLSDLIDRMSPPTIQRLSRELLTGVDFLHSHRIIHRDLKPQNLL
CeCdk4           KSVFHKINMIMERCDWDLHTFLRNVPEQQAKHVTAQIVRALDFLHTHSIIHRDLKPQNIL
PfMrk            LDLYCYINLVMEIMDYDLSKIINRLTDSQKKCILLQILNGLNVLHKYYFMHRDLSPANIF
HsCCRK           KAVFPGFVLAFEFMLSDLAEVVRHLAQAQVKSYLQMLLKGVAFCHANNIVHRDLKPANLL
AtCdkF           HEYFWNAVLVLEFLRSDLAAVIRDFSVGEIKRWMIQILTGVDACHRNLIVHRDLKPGNML
ScKin28          IDIFMNLNLVLEFLPTDLEVVIKDFTPADIKAWMLMTLRGVYHCHRNFILHRDLKPNNLL
SpMcs6           VDVFSNLNIILEFLDSDLEMLIKDFQPAHIKSWMVMLLRGLHHIHSRFILHRDLKPNNLL
EcCdk7           IDTFVCVHIVLEYVETNLENVIRNIMPGDIKAWILMVLRGVYECHRLFIIHRDIKPNNIL
AtCdkD.3         IDAFPNLHLVFEFMETDLEAVIRDLSPADIKSYLLMTFKGLAYCHDKWVLHRDMKPNNLL
AtCdkD.1         IDAFPNLHIVFEFMETDLEAVIRDLSPGDVKSYLQMILKGLEYCHGKWVLHRDMKPNNLL
OsCdkD.1         IDAFPNLHLVFEFMETDLEAVIRDLSPADTKSYIQMMLKGLAFCHKKWVLHRDMKPNNLL
AtCdkD.2         IDAFPSLHLVFEYMQTDLEAVIRDLSPGDIKSYMLMTLKGLAYCHKKWVLHRDMKPNNLL
HsCdk7           LDAFGNISLVFDFMETDLEVIIKDLTPSHIKAYMLMTLQGLEYLHQHWILHRDLKPNNLL
DmCdk7           VDVFGNVSLVFDFMDTDLEVIIKDLTQANIKAYAIMTLKGLEYLHLNWILHRDLKPNNLL
CeCdk7           RDVIGSIQLVFDFMDTDLEHVIKDLMPAHIKNITMQMLLGLEFLHVHWILHRDLKPNNLL
CmCaklike        LDVFSELYLVYEYCETDLEHLITELSQGDIKSCLRQLLEGVAACHENWVLHRDLKPSNVL
HsCdk8           QKVFLKVWLLFDYAEHDLWHIIKFLPRGMVKSLLYQILDGIHYLHANWVLHRDLKPANIL
DmCdk8           IRVFLKVFLLIDYAEHDLWHIIKFVPRGMVKSLLYQILDGIHYLHSNWVLHRDLKPANIL
CeCdk8           QRVFLKVWLLLDYAEHDLWHVIKHVPRNMVKNILFQILSGMHYLHSNWVLHRDLKPANIL
ScSrb10          VEIFLCVHMVYEYAEHDLLQIIHFIPPRMVKSIMWQLLDGVSYLHQNWVLHRDLKPANIM
SpSrb10          VQVLLTISMVFEYAEHDLLQIIHFIPPSILKSILWQIINGVAYLHENWIMHRDLKPANIM
AtCdkE           VNVHISLYLAFDYAEYDLYEIIKHVPRNMVKSLLWQLLNGLNYLHSNWIIHRDLKPSNIL
OsCdkE           VNVHISLYLAFDYAEHDLYEIIRHINPYTVKSLLWQLLNGLNYLHSNWIIHRDLKPSNIL
HsCdk11          REIVVKIYIVMNYVEHDLKSLMETFLPGEVKTLMIQLLRGVKHLHDNWILHRDLKTSNLL
DmPitslre        REIVVKIFIVMDYVEHDLKSLMETFFPGEVKCLTQQLLRAVAHLHDNWILHRDLKTSNLL
CeB0495.2        KEILLKIYMAMEFVEHDMKSLLDTFSIGEQKTLLQQLLSGIEHMHKLWILHRDLKTSNLL
CeZc504.3        KEILVEVYMAMEYVEHDVKSLIDKFKTGQQKTLMSQLLSGIEHMHKLWILHRDLKTSNLL
AtF12B7.13       KEVVVSIFMVMEYMEHDLKALMETFSQSEVKCLMLQLLEGVKYLHDNWVLHRDLKTSNLL
OsCAD41330       KEVVVSIFMVMEYMEHDLKGVMEAYSQSEVKCLMLQLLEGVKYLHDNWVLHRDLKTSNLL
AtK9H21.7        KEVVVNVYMVMEHLEHDLRGVMDRFSTSEVKCLMMQLLDGLKYLHTNWIIHRDLKPSNLL
PfCrk1           KEVVFDIYLVMEYIEHELKMILDNFTISELKCLLKQLLSGINYLHRNWVMHRDLKPTNLL
SpBC18H10.5      EKVVVDVYLVMEFMEHDLKTLLDNFLQSEVKTLMLQLLAATAFMHHHWYLHRDLKPSNLL
HsCdk10          KEVVVSIFLVMGYCEQDLASLLENFSEAQVKCIVLQVLRGLQYLHRNFIIHRDLKVSNLL
DmDcdrk          REVVVSIFLVMDFCEQDLASVLDNFTESEVKCITLQVLKALKYLHSRFMIHRDLKVSNLL
HsCdc2L5         KEIVTAFYLVFEYMDHDLMGLLESFNENHIKSFMRQLMEGLDYCHKKNFLHRDIKCSNIL
HsCrkRS          KEIVTAFYLVFEYMDHDLMGLLESFSEDHIKSFMKQLMEGLEYCHKKNFLHRDIKCSNIL
DmCG7597         HEIVTSFYLVFEYMDHDLMGLLESFNEENNASIMKQLLDGLNYCHKKNFLHRDIKCSNIL
CeB0285.1        MDIVINFYLVFEYVDHDLIGLLESFNKDQICSLFKQLLEGLAYIHNTGFLHRDIKCSNIL
AtCdkC.1         KEIVTGIYMVFEYMDHDLTGLADRFTVPQIKCYMKQLLTGLHYCHVNQVLHRDIKGSNLL
AtCdkC.2         KEIVTGIYMVFEYMDHDLTGLADRFTVPQIKCYMKQLLTGLHYCHVNQVLHRDIKGSNLL
OsCdkC.1         KEIVTSIYMVFEYMDHDLTGLADRFTVPQIKCYMRQLLTGLHYCHVNQVLHRDIKGSNLL
SpAC2F3.15       LEIMVSVYMVFEYMDHDLTGVLLNFTPGNIKHLSKQIFEALAYLHHRGVLHRDIKGSNIL
ScCtk1           KEIMVTVYMIFEYADNDLSGLLLNISHSQCKHLFKQLLLGMEYLHDNKILHRDVKGSNIL
CmCdkL3          IEMVTDIFMVFEYMDYDLTGLMDTFSEAQVKCYAQQLLRGLAYCHARGVMHRDIKGSNIL
HsCdk9           IEICRSIYLVFDFCEHDLAGLLSNFTLSEIKRVMQMLLNGLYYIHRNKILHRDMKAANVL
DmCdk9           IEICRTFYLVFDFCEHDLAGLLSNFSLGEIKKVMQQLLNGLYYIHSNKILHRDMKAANVL
CsCdk9           IEVCSTFYLVMALCAHDLAGLLSNMSLVHIKTMMKHLMSGLNKLHRSKILHRDMKAANVL
SpCdk9           SDMTVSIYMVTPYMDHDLSGLLENFTEPQIKCYMKQLFAGTKYLHDQLILHRDLKAANLL
ScBur1           IEMVYSFYMILPYMVADLSGVLHNLEMCDIKNMMLQILEGLNYIHCAKFMHRDIKTANIL
PfCrk3           IGVVHCIWMVFEYVPFDLSGYSELFSIGEIKNIFIQLLKALDYCHKNNIIHRDIKIANLL
EcCrkD           EEVVEDFFIVMECCDTDLRSVIHSIGMKAARFLTCQMLKGLKFLHGAGIVHRDLKPSNIL
EcCrkC           DEIVFFIFVVLEYMPYDLTGLLASLSTDQIRSITSQLIEAVSSMHGMGLVHRDIKPSNIL
TbCrk6           LDVLCRVYLVFELLNEDLRSFIRRVPLRLVKNFTCQMLHALWRCHQNRIIHRDLKPANVL
EcCrkB           IEVVVDIYMVFPYFPYDLNRFIRSMTCSEIKHIFYQIAQGVCYIHSKGIMHRDLKSANIL
SpCsk1           VDSFISVYLITSFKSFVLSDVMDEISIDTKCKIVLQISSALEYLEKHGILHRDIHPNNIL
ScCak1           LESKADLLLLFPFEEMNLYEFMQMDVNRYSLSFFRQMVEGIAFLHENKIIHRDIKPQNIM
                        

DmCG6800         ISDTDMLKIADFGLARLYFPEYSPQVSTRWYRAPEILFGSQKYGTGVDMWAAGCVVAEML
CeH01G02.2       VTSRNVVKIADFGQACFYMPKYDVNVATRWYRAPELLFGSKKYKPDVDIWAIGCILAELV
GlCdc2L3         IKDNNVFKITDFGLSLRFRGPSIVFRWTPIYRPPEVFGSTLEVGQSSDMWSIGLTFFEMI
GlCAKlike        IAHDGTIKLTDFGLSRKYNGFDTGNVGTQTYRAPELILSTLEVGQSSDMWSIGLTFFEMI
PfCrk4           IKNEWIVKIADFGLGVYDHFLKDSNIITLQYRPPEILCNSTLYNYSVDIWSVGITMCECL
TbCrk3           VTTDNSVKIADFGLARAFQIPYTHEVVTLWYRAPEILLGEKHYTPAVDMWSIGCIFAELA
TbCrk2           IDRESVVKLADFGLGRAFRVPYTTEVMTLWYRAPEVLLGDKQYLPAVDVWSMGCVFAELA
AtCdkB2.1        MDPTMRLKIADLGLARAFTLPYTHEILTLWYRAPEVLLGATHYSTAVDMWSVGCIFAELV
AtCdkB2.2        MDRTMTLKIADLGLARAFTLPYTHEILTLWYRAPEVLLGATHYSTGVDMWSVGCIFAELV
OsCdkB2.1        MDRTMALKIADLGLSRSFTVPYTHEILTLWYRAPEVLLGAAHYSTPVDIWSVGCIFAELA
AtCdkB1.1        LVKKELLKIADLGLGRAFTVPYTHEIVTLWYRAPEVLLGSTHYSTGVDMWSVGCIFAEMV
AtCdkB1.2        LDKKGILKIADLGLSRAFTVPYTHEIVTLWYRAPEVLLGSTHYSTAVDIWSVGCIFAEMI
OsCdkB1.1        VDKKGILKIADLGLGRAFTVPYTHEIVTLWYRAPEVLLGSTHYSTGVDIWSVGCIFAEMV
CmCdkL2          VTQDRTIKLADFGLGRAFCIPYTHEVVTLWYRAPEILLGTRCYSTPVDIWSVGCILAEMI
ScCdc28          INKDGNLKLGDFGLARAFGVPYTHEIVTLWYRAPEVLLGGKQYSTGVDTWSIGCIFAEMC
SpCdc2           IDKEGNLKLADFGLARSFGVPYTHEIVTLWYRAPEVLLGSRHYSTGVDIWSVGCIFAEMI
HsCdk1           IDDKGTIKLADFGLARAFGIPYTHEVVTLWYRSPEVLLGSARYSTPVDIWSIGTIFAELA
DmCdk1           IDKSGLIKVADFGLGRSFGIPYTHEIVTLWYRAPEVLLGSPRYSCPVDIWSIGCIFAEMA
CeCdk1           VDNNGAIKLADFGLARAIGIPYTHEVVTLWYRAPEILMGAQRYSMGVDMWSIGCIFAEMA
HsCdk2           INTEGAIKLADFGLARAFGVPYTHEVVTLWYRAPEILLGSKYYSTAVDIWSLGCIFAEMV
HsCdk3           INELGAIKLADFGLARAFGVPYTHEVVTLWYRAPEILLGSKFYTTAVDIWSIGCIFAEMV
DmCdk2           VDTAGKIKLADFGLARAFNVPYTHEVVTLWYRAPEILLGTKFYSTGVDIWSLGCIFSEMI
AtCdkA.1         IDRTNSLKLADFGLARAFGIPFTHEVVTLWYRAPEILLGSHHYSTPVDIWSVGCIFAEMI
OsCdkA.1         IDRTNSLKLADFGLARAFGIPFTHEVVTLWYRAPEILLGARHYSTPVDMWSVGCIFAEMV
OsCdkA.2         IDRTNALKLADFGLARAFGIPFTHEVVTLWYRAPEILLGSRQYSTPVDMWSVGCIFAEMV
pfPk5            INREGELKIADFGLARAFGIPYTHEVVTLWYRAPDVLMGSKKYSTTIDIWSVGCIFAEMV
CmCdkL1          IDAAGRLKLADFGLARAFGIPMTSEVITLWYRAPEILLGCRNYAAPVDMWSVGCIFAEMM
GlCdc2L2         LSVSDVLKIGDFGLARAFGIPIRQEIITLWYRPPEILLGSRHYSTSVDIWSIACIWAEML
GlCdc2L1         VTSSGLLKLADFGLARGSGIPVRSEVVTLWYRCPSVLLGCRKYGGALDIWSCGCIFYECV
HsCdk5           INRNGELKLADFGLARAFGIPYSAEVVTLWYRPPDVLFGAKLYSTSIDMWSAGCIFAELA
DmCdk5           INKNGELKLADFGLARAFGIPYSAEVVTLWYRPPDVLFGAKLYTTSIDMWSAGCILAELA
CeCdk5           INTNGTLKLADFGLARAFGVPFSAEVVTLWYRPPDVLFGAKLYNTSIDMWSAGCIFAEIS
ScPho85          INKRGQLKLGDFGLARAFGIPFSSEVVTLWYRAPDVLMGSRTYSTSIDIWSCGCILAEMI
SpPhoA           INSRGELKLADFGLARSIGIPFSNEVVTLWYRAPDVLLGSRVYSTSIDIWSVGCIMAEMA
hsPctaire2       INEKGELKLADFGLARAKSVPYSNEVVTLWYRPPDVLLGSSEYLTQIDMWGVGCIFFEMA
hsPctaire1       INERGELKLADFGLARAKSIPYSNEVVTLWYRPPDILLGSTDYSTQIDMWGVGCIFYEMA
hsPctaire3       INERGELKLADFGLARAKSVPYSNEVVTLWYRPPDVLLGSTEYSTPIDMWGVGCIHYEMA
CePctaire1       ITAKGELKLADFGLARAKSVPYSNEVVTLWYRPPDVLLGSTDYSTHIDMWGVGCILFEMI
hsPftaire1       ISDTGELKLADFGLARAKSVPYSNEVVTLWYRPPDVLLGSTEYSTCLDMWGVGCIFVEMI
DmEip63E         ISDCGELKLADFGLARAKSVPYSHEVVTLWYRPPDVLLGSTEYSTSLDMWGVGCIFVEMV
Cezc123.4        LDEDGVLKLADFGLARAKSVPYSHEVVTLWYRPPDVLMGSTDYSTSLDMWGVGCIFAEIC
TbCdc2l          ISREKELKLADFGLGRAFGIPFTQEVVTLWYRSPDVLLGSTQYGTPVDIWSVGCIFAEMA
EcCrkA           VDPKENIKLADFGLGRAAGIPYTTEVVTLWYRPPELLLGCKYYDASVDVWSAACIMAEVV
CeK03E5.3        VSDSGVIKIADFGLARNFSFPYTHEVVTLWYRPPEILLGSQRYSTSLDMWSLGCIFSEIA
EcCrkE           VTSDGVLKIADFGLSRSLEIRYSSEVVTLWYRSPELLMGSTSYRFYVDIWSLGCIIYEMI
GlCdc2L4         LAFRGVLKITDFGLARSYGINVTSNVVSLWYRAPELVLASKTYSTAVDMWSMGCIMYFLA
PfPk6            ITSEGEIKLGDLGMSVEKSDHMTPTVVTLWYRAPEILLKSTNYDQKVDIWSLGCLFMELI
HsCdk4           VTSGGTVKLADFGLARIYSYQLTPVVVTLWYRAPEVLLQST-YATPVDMWSVGCIFAEMF
HsCdk6           VTSSGQIKLADFGLARIYSFQLTSVVVTLWYRAPEVLLQSS-YATPVDLWSVGCIFAEMF
DmCdk4           VSSQGHLKIADFGLAKTYGSELTSVVVTLWYRAPEVLLAQP-YNSTVDIWSAACIIFEMF
CeCdk4           LNRDQTVKLADFGLSKEYSNTFTTLVVTLWYRSPEVLLQSY-YNSTVDMWALGCIVSEIY
PfMrk            INKKGEVKLADFGLCTKYGYDFTSKVVTLWYRAPELLLGSNKYNSSIDMWSFGCIFAELL
HsCCRK           ISASGQLKIADFGLARVFSPDYTHQVATRWYRAPELLYGARQYDQGVDLWSVGCIMGELL
AtCdkF           ISDDGVLKLADFGQARILMEHMTSCVGTRWFRPPELLYGSTMYGLEVDLWSLGCVFAELL
ScKin28          FSPDGQIKVADFGLARAIPAPLTSNVVTRWYRAPELLFGAKHYTSAIDIWSVGVIFAELM
SpMcs6           ISSDGVLKLADFGLSRDFGTPMSHQVITRWYRPPELFMGCRSYGTGVDMWSVGCIFAELM
EcCdk7           ITSEGMVKLADFGLTRGIGNRMTPQAVTRWYRAPELLMGSRDYGSPVDMWSVGCVFAELF
AtCdkD.3         IGVDGQLKLADFGLARIFGSPFTHQVFARWYRAPELLFGAKQYGAAVDVWAVACIFAELL
AtCdkD.1         IGPNGQLKLADFGLARIFGSPFTHQVFARWYRAPELLFGAKQYDGAVDVWAAGCIFAELL
OsCdkD.1         IGADGQLKLADFGLARIFGSPFTHQVFARWYRAPELLFGTKQYGSAVDIWAAGCIFAELL
AtCdkD.2         IGENGLLKLADFGLARLFGSPFTHQVFATWYRAPELLFGSRQYGAGVDVWAAGCIFAELL
HsCdk7           LDENGVLKLADFGLAKSFGSPYTHQVVTRWYRAPELLFGARMYGVGVDMWAVGCILAELL
DmCdk7           VNSDGILKIGDFGLAKSFGSPYTHHVVTRWYRSPELLFGARQYGTGVDMWAVGCILAELM
CeCdk7           MNKMGRVKLTDFGLARFFGSPYTHQVVTRWYRAPELLFGARSYGVGIDIWSVGCIIAELL
CmCaklike        VTTDGVLKLADFGLARVYAEPMTHQVVTRWYRAPELLFGATAYGPAVDIWAVGCIFAELM
HsCdk8           VMGRGRVKIADMGFARLFNSPLDPVVVTFWYRAPELLLGARHYTKAIDIWAIGCIFAELL
DmCdk8           VMGRGRVKIADMGFARLFNAPLDPVVVTFWYRAPELLLGARHYTKAIDIWAIGCIFAELL
CeCdk8           LMGRGRVKIADLGFSRIYANPLDPVVVTFWYRAPELLLGAKHYTKAIDVWAIGCIFAELL
ScSrb10          VTIDGCVKIGDLGLARKFHNMGDKVVVTIWYRAPELLLGARHYTPAVDLWSVGCIFAELI
SpSrb10          ITATGKVKIGDLGLGRLIRDPSDRVVVTIWYRAPELLLGAHDYTPAIDVWAIGCIYGEML
AtCdkE           VMGHGIVKIADFGLARIYQAP-NGVVVTIWYRAPELLLGSKHYTSAVDMWAVGCIFAELL
OsCdkE           VMGHGIIKIADFGLARIYQAP-NGVVVTIWYRAPELLLGAKHYTSAVDMWAVGCIFAELL
HsCdk11          LSHAGILKVGDFGLAREYGSPYTPVVVTQWYRAPELLLGAKEYSTAVDMWSVGCIFGELL
DmPitslre        LSHKGILKVGDFGLAREYGSPYTSLVVTLWYRAPELLLCSPVYSTPIDVWSVGCIFAEFL
CeB0495.2        MSHKGILKIADFGLAREYGDPFTSIVVTLWYRSPELLLGTRLYSTPVDMWSVGCIMAEFI
CeZc504.3        ISHSGILKIADFGLAREYGEALTPIVVTLWYRSPELLLEPKTYSTPVDMWSIGCIMAEFI
AtF12B7.13       LNNRGELKICDFGLARQYGSPYTHLVVTLWYRAPELLLGAKQYSTAIDMWSLGCIMAELL
OsCAD41330       LNNRGELKICDFGLSRQYGSPYTQLVVTLWYRAPELLLGTKEYSTAIDMWSVGCIMAELL
AtK9H21.7        MNNCGELKICDFGMARQYGSPYTQMVITQWYRPPELLLGAKEYSTAVDMWSVGCIMAELL
PfCrk1           YSNKGILKICDFGMARKFGHVFTKNVVTLWYRAPELLLGEQCYTNKIDIWSAGCIFAEMI
SpBC18H10.5      MNNTGEIKLADFGLARPVSEPLTRLVVTLWYRAPELLLGAPSYGKEIDMWSIGCIFAEMI
HsCdk10          MTDKGCVKTADFGLARAYGVPMTPKVVTLWYRAPELLLGTTTQTTSIDMWAVGCILAELL
DmDcdrk          MTDKGCIKVADFGLARMFSNPMTPQMVTLWYRAPELLLGCRTHTTAVDMWAFGCILGELL
HsCdc2L5         LNNRGQIKLADFGLARLYSSEYTNKVITLWYRPPELLLGEERYTPAIDVWSCGCILGELF
HsCrkRS          LNNSGQIKLADFGLARLYNSEYTNKVITLWYRPPELLLGEERYTPAIDVWSCGCILGELF
DmCG7597         MNNRGKVKLADFGLARLYNADYTNKVITLWYRPPELLLGEERYGPSIDVWSCGCILGELF
CeB0285.1        VNNKGELKIADLGLARLWEKEYTNRVITLWYRPPELLLGDERYGPAIDVWSTGCMLGELF
AtCdkC.1         IDNEGNLKLADFGLARSYSHDLTNRVITLWYRPPELLLGATKYGPAIDMWSVGCIFAELL
AtCdkC.2         IDNEGNLKLADFGLARSYSHDLTNRVITLWYRPPELLLGATKYGPAIDMWSVGCIFAELL
OsCdkC.1         IDNEGNLKLADFGLARSFSSDLTNRVITLWYRPPELLLGSTRYGPAVDMWSVGCIFAELL
SpAC2F3.15       LNNNGDLKFADFGLARFNTSSYTNRVITLWFRPPELLLGETAYDTAVDIWSAGCIVMELF
ScCtk1           IDNQGNLKITDFGLARKMNSRYTNRVITLWYRPPELLLGTTNYGTEVDMWGCGCLLVELF
CmCdkL3          ISRDGKVKIADFGLARFLGETYTNRVVTLWYRAPELLLGENCYGFAVDIWSAGCLILEML
HsCdk9           ITRDGVLKLADFGLARAFSLAYTNRVVTLWYRPPELLLGERDYGPPIDLWGAGCIMAEMW
DmCdk9           ITKHGILKLADFGLARAFSIPYTNRVVTLWYRPPELLLGDRNYGPPVDMWGAGCIMAEMW
CsCdk9           ISKDGILKLADFGLARPFVQRYTNRVVTLWYRPPELLLGDRQYGTKIDVWGAGCIMAEMW
SpCdk9           IDNHGILKIADFGLARVITEEYTGCVVTRWYRSPELLLGERRYTTAIDMWSVGCIMAEMY
ScBur1           IDHNGVLKLADFGLARLYYGCYTSVVVTRWYRAPELVLGDKQYTTAVDIWGVGCVFAEFF
PfCrk3           IDNNGILKLADFGLARFHSDIMTNRVITLWYRPPELLLGSENYMASVDMWSCGCVLAELL
EcCrkD           LMRDGGLRIADFGLARAIESQMTNLVVTLWYRPIEILLGSETYDESIDMWSVGCVVGEML
EcCrkC           LDCHGMLKLTDFGLTREISGMMTNRVCTLWYRAPELLLGETSYSLKVDAWSVGCIMLEMR
TbCrk6           LGVSYILKLADFGLARTYEMTYTKEVMTLWYRAPEILLGERHYTPAADVWSVGCIVLEMI
EcCrkB           LDQKLNASIADFGMARYTTKTYTPGMVTLWYRAPEILLGSSSYTYAVDIWSLGCILTEMY
SpCsk1           LDSNGPAYLSDFSIAWSKQHPLIPQIGTGHYRAIETLFGCHSYGHEVDRWTFGILIAELF
ScCak1           LTNSPKLYIIDFGISYDMANNKVTDISTGIYKAPEVLFGVKCYDGGVDVWSLLIIISQWF
                          

DmCG6800         R-GVPLFAGTTDIEQLAIIIRTLGSPINLVSNLVVYNPKNRLKASEVGSASSL
CeH01G02.2       R-GKPIFPGRSELEQISIIFGVLGTPLDLIKKFLKWNPYERITASDALNEPWI
GlCdc2L3         I-QTAVIQAEAKIADLLSFINLCGEEKQFIAKFLQYSPEARITAADALQDPFL
GlCAKlike        I-GNAPSNPSRLLRDILHKHGGSEEEIDLILHMLNWSPYIRYTSDQCLSHHMF
PfCrk4           L-GFVPVTSKFESSVLFKILVFRGIPLDLIDQFLSYDYKNRITANEALKHKWF
TbCrk3           R-GKVLFRGDSEIGQLFEIFQVLGTPVDLLSQMLRYNPAERISAKAALQHPWF
TbCrk2           R-RRSLFAGDTAINQLFSIFQLLGTPVDLLRRMLCYNPRERITAYEALQHSYF
AtCdkB2.1        T-NQAIFQGDSELQQLLHIFKLFGTPVDLLSKMLQYEPAKRISAKMAMEHPYF
AtCdkB2.2        T-KQAIFAGDSELQQLLRIFRLLGTPLDLLSKMLEYEPAKRISAKKAMEHPYF
OsCdkB2.1        T-NQPLFAGDSEVQQLLHIFKLLGTPLDLLEKMLQYEPSKRISAKKAMEHPYF
AtCdkB1.1        R-RQALFPGDSEFQQLLHIFRLLGTPVDLLTKMLKYNPAERISAKTALDHPYF
AtCdkB1.2        R-RQALFPGDSEFQQLLHIFRLLGTPIDLLTQMLKYNPAERISAKAALDHPYF
OsCdkB1.1        R-RQALFPGDSELQQLLHIFRLLGTPVDLLSKMLQYNPANRISAKAAMEHPYF
CmCdkL2          R-GRSLFCGESEIEQLLAIFRVLGTPCKLLSEMLQLDPARRITAADALRHPFF
ScCdc28          N-RKPIFSGDSEIDQIFKIFRVLGTPIDLLDKLLAYDPINRISARRAAIHPYF
SpCdc2           R-RSPLFPGDSEIDEIFKIFQVLGTPIELLSAMLVYDPAHRISAKRALQQNYL
HsCdk1           T-KKPLFHGDSEIDQLFRIFRALGTPLDLLSKMLIYDPAKRISGKMALNHPYF
DmCdk1           T-RKPLFQGDSEIDQLFRMFRILKTPIDLIQKMLIYDPVHRISAKDILEHPYF
CeCdk1           T-KKPLFQGDSEIDELFRIFRVLGTPFSLLEGLLIYDPSLRLNAKKALVHPYF
HsCdk2           T-RRALFPGDSEIDQLFRIFRTLGTPRSLLSQMLHYDPNKRISAKAALAHPFF
HsCdk3           T-RKALFPGDSEIDQLFRIFRMLGTPRDLLMQLLQYDPSQRITAKTALAHPYF
DmCdk2           M-RRSLFPGDSEIDQLYRIFRTLSTPHELIMSMLCYDPNLRISAKDALQHAYF
AtCdkA.1         S-QKPLFPGDSEIDQLFKIFRIMGTPVDLLSKMLLMDPTKRINARAALEHEYF
OsCdkA.1         N-QKPLFPGDSEIDELFKIFSIMGTPLDLLSKMLRLDPSKRINARAALEHEYF
OsCdkA.2         N-QKPLFPGDSEIDELFKIFRVLGTPLDLLSKMLRYEPNKRITARQALEHEYF
pfPk5            N-GTPLFPGVSEADQLMRIFRILGTPIDLLSKMLKLDPNQRITAKQALEHAYF
CmCdkL1          C-RKALFPGDSEIDQLFKIFRALGTPLDLLSRLLVYDPSKRITARQALMHPYF
GlCdc2L2         M-KTPLFPGDSEIDQLFKIFEVLGEGLDLLTAMLEMDPVKRISAKNALEHPYF
GlCdc2L1         T-GKPLFPAKTEKDELIKIFKTLGAGRDLFSKMMALDPSKRPSARDCLKHPYF
HsCdk5           NAGRPLFPGNDVDDQLKRIFRLLGTPRDLLQNLLKCNPVQRISAEEALQHPYF
DmCdk5           DAGRPLFPGSDVLDQLMKIFRVLGTPRDLLQKLLICRPNQRISAEAAMQHPYF
CeCdk5           NAGRPLFPGADVDDQLKRIFKQLGSPRDLLQKLLVCNPAGRIDADAALRHAYF
ScPho85          T-GKPLFPGTNDEEQLKLIFDIMGTPMDFLHGLLQLNPDMRLSAKQALHHPWF
SpPhoA           T-GRPLFAGSNNEDQLLKIFRLLGTPLDLLRRMLRLQPELRTTGQDALQHAWF
hsPctaire2       S-GRPLFPGSTVEDELHLIFRLLGTPIELIRKFLQYESKKRVSAEEAMKHVYF
hsPctaire1       T-GRPLFPGSTVEEQLHFIFRILGTPADLLTKLLQFEGRNRISAEDAMKHPFF
hsPctaire3       T-GRPLFPGSTVKEELHLIFRLLGTPIHLLSSLLLYESKSRMSAEAALSHSYF
CePctaire1       A-GRALFPGGTPTEQLGLIFRTLGSPFELLMKFLQYEGKDRVSAAEAVKHPFL
hsPftaire1       Q-GVAAFPGMKDQDQLERIFLVLGTPEDLASKLLQCSPKNRLSAQAALSHEYF
DmEip63E         T-GMPTFPGIRDTDQLDKIFKLLGTPETIANGFLQLNPEQRLGADDALQHPYF
Cezc123.4        T-GAALFPGSKDKDQLDMIFSIRGTPTELLGMLLQLRPESRVSAASAMLHPYF
TbCdc2l          I-GAPLFTGKNDADQLLRIFQFLGTPIDLLRWLLRYEPSERLTAAQALEHPYF
EcCrkA           L-MRPFFPGDSEIDQLFRIFKVLGTPVDLISKMLEYDPKMRMTAKNGLSHKYF
CeK03E5.3        S-NKPLFPGECEISQLFKIFEIVGTPLDVLREILRYPPERRLTAKGALSHRYF
EcCrkE           T-LEPLFPGESKENQLTLIRRKAGTRTEIIVRCLDFNYNQRITADEIMEILEN
GlCdc2L4         N-KRALFQVRADLLQLASISDLISVGKDLFYKLLMLNPSKRISCDEALQHPWF
PfPk6            Q-GRPLFPGKNDCTQLELIYLLLGDKLDLISKMLIYDPNYRISSKEALKHPCF
HsCdk4           R-RKPLFCGNSEADQLGKIFDLIGLPAQLLLEMLTFNPHKRISAFRALQHSYL
HsCdk6           R-RKPLFRGSSDVDQLGKILDVIGLPKDLLLKCLTFNPAKRISAYSALSHPYF
DmCdk4           N-RRALFPGTSEKNQLDRIFELTGRPDDLLNKMLSYDLHLRPSALACLEHDYF
CeCdk4           C-RQPLFVGQNEAEQLTDIFKKMGTPIEFVQQCLRYDHSKRLSARGALSHPFL
PfMrk            L-QKALFPGENEIDQLGKIFFLLGTPIDLLTSFLKLNAHERISAEDAMKHRYF
HsCCRK           N-GSPLFPGKNDIEQLCYVLRILGTPLDLLGQFLLYPPHQRIAASKALLHQYF
AtCdkF           S-LEPLFPGISDIDQISRVTNVLGNLISLLKKLICYDPASRATTMEMLNDKYL
ScKin28          L-RIPYLPGQNDVDQMEVTFRALGTPLDFMCGMLTMNPQKRWTAVQCLESDYF
SpMcs6           L-RTPYLPGESDLDQLNVIFRALGTPIDLLKMMLDYNPYRRPTAQQALEHHYF
EcCdk7           L-RVPLFAGDTDIQQLDMIFRALGTPLDLLEKLLTLNPCNRISCDDAIKHPYF
AtCdkD.3         L-RRPFLQGNSDIDQLSKIFAAFGTPLDLLSKMFTYDPKARISIKQALEHRYF
AtCdkD.1         L-RRPFLQGNSDIDQLSKIFAAFGTPLDLLSKMFTYDPKSRISIQQALKHRYF
OsCdkD.1         L-RRPFLQGSSDIDQLGKIFAAFGTPLDLLSRMFTYDPKARITAQQALEHRYF
AtCdkD.2         L-RRPFLPGSTEIDQLGKIFQAFGTPLDLLAKMFIYDPRQRITIQQALDHRYF
HsCdk7           L-RVPFLPGDSDLDQLTRIFETLGTPLDLIQGLFLFNPCARITATQALKMKYF
DmCdk7           L-RVPFMPGDSDLDQLTRIFSTLGTPIHLMQRLFAMNPLRRVSCREALSMPYF
CeCdk7           L-RNPIFPGESDIDQLVKIFNILGCPLDLMAGMWTFDPIKRLTCTQSLQMEYF
CmCaklike        R-RVPFLPGQNDLDQLGKIAATLGAPIDLLSRMLALNPNERISARDALEHAFF
HsCdk8           T-SEPIFHCRQEDDQLDRIFNVMGFPFHLLQKLLTMDPIKRITSEQAMQDPYF
DmCdk8           T-SEPIFHCRQEDDQLDRIFNVMGFPFHLLQKLLLMDPIKRITSEQAMQDQYF
CeCdk8           T-AEPLFFCKEEDDQVKRIFHLLGYPYRLLVKLLTVDPTKRVSCEEAMNDIYF
ScSrb10          G-LQPIFKGEEAKNQLQRILEVLGTPLSLLYHLLNYDPIKRIDAFNALEHKYF
SpSrb10          A-LSPLFKGDEIKTQMLRIMELLGTPLDLLMKMLQYDPKSRITAKQALEHVFF
AtCdkE           T-LKPLFQGAEAKDQLDKIFKILGHPYDLLSKMLEYDPLKRITASQALEHEYF
OsCdkE           T-LKPLFQGVEAKDQLDKIFKVLGHPFDLLSKMLEYDPRKRITAAQALEHEYF
HsCdk11          T-QKPLFPGNSEIDQINKVFKELGTPFDLMNKFLTYFPGRRISAEDGLKHEYF
DmPitslre        Q-MLPLFPGKSEIDELNRIFKELGTPLSLLQGLLTYDPKQRLSADAALKHGFF
CeB0495.2        L-LKPLFPGRGELEQIKKIFMEMGTPFKLLNGLLTLDPKNRFSATQALDHEWF
CeZc504.3        M-MKPMFQGDSEPNQVHQIFQMMGTPFDLLNGMLCLNPANRLTASEALQHDWF
AtF12B7.13       M-KAPLFNGKTEFDQLDKIFRILGTPFDLLNKLLTYDPERRITVNEALKHDWF
OsCAD41330       A-KEPLFNGKTEFEQLDKIFRTLGTPFDLLNNLLTYDPEKRLSADAALQHEWF
AtK9H21.7        S-QKPLFPGKSELDQLQKIFAVLGTPFDLLNSLLTLDPEKRLTVEDALNHGWF
PfCrk1           L-KKPLFVGENEIDQLFKILCLLGLPLDLLQKMLHYNPQCRISAQEALNHPYF
SpBC18H10.5      T-RTPLFSGKSELDQLYKIFNLLGYPYDLLNRLLSLNPAKRISAKEALEHPYF
HsCdk10          A-HRPLLPGTSEIHQIDLIVQLLGTPLRLLHFLFMYDPKKRATAGDCLESSYF
DmDcdrk          L-GKPLLPGNSEIAQLDMIIDLLGAPRNLLNILFIYNPKTRATAEECLKSKYF
HsCdc2L5         T-KKPIFQANQELAQLELISRICGSPLDLFDYMLALDPSKRCTAEQALQCEFL
HsCrkRS          T-KKPIFQANLELAQLELISRLCGSPLDLLDHMLTLDPSKRCTAEQTLQSDFL
DmCG7597         V-KRPLFQANAEMAQLETISKICGSPLDLLDKMLDLDPDKRITAEDALRSPWL
CeB0285.1        T-RKPLFNGNNEFGQLELISKVCGSPVDLLDKMLTLNPEKRISAKEALNHPWI
AtCdkC.1         H-AKPILPGKNEQEQLNKIFELCGSPLELLEKMLVLDPAQRISAKDALDAEYF
AtCdkC.2         N-GKPILPGKTENEQLNKIYELCGSPLELLEKMLVLDPSQRICAKDALDAEYF
OsCdkC.1         N-GKPILTGKNEPEQLSKIFELCGTPLDLLEKMLTLDPSQRISAKDALDAEYF
SpAC2F3.15       T-GKPFFQGRDEISQLEVIYDMMGTPIDLCQKLLALNPFCRPSAHETLMHEYF
ScCtk1           N-KTAIFQGSNELEQIESIFKIMGTPLQLAINLLCYDQTKRFSATEALQSDYF
CmCdkL3          T-GRPVFPGKDEVSQANLIFSLLGTPLDFAEKLLTICPERRPTAAEALQHPWF
HsCdk9           T-RSPIMQGNTEQHQLALISQLCGSILDLIDKLLVLDPAQRIDSDDALNHDFF
DmCdk9           T-RSPIMQGNTEQQQLTFISQLCGSFCDLLDKLLTLDPKKRIDADTALNHDFF
CsCdk9           T-RQPIMQGDTEQKQLQLISGLCGSILHLLEILLAIDPDKRPTSDEAEDDIWF
SpCdk9           K-GRPILQGSSDLDQLDKIFRLCGSPTSLCGAILTLNPDERLSASMALEHEYF
ScBur1           E-KKPILQGKTDIDQGHVIFKLLGTPLDFLGQLLALDPYKRLTAMSAKHHPWF
PfCrk3           T-SNPLFSAENETDILKIIVNKLGFPLDLIKKFLKWNPYERITASDALNHPWF
EcCrkD           R-GEPILAGEGEMDQLDRIFRLLGYPASFVRNLLSFDPRKRCTASQGLCSGFV
EcCrkC           L-GRPPYRGSDEVSQIKLIFEELGIPLKVLSGFLCLTSRKRLSVANSRYFTVI
TbCrk6           V-GCPVFRGESNRDQLDRIFYTVGTPVQFVAFLLQVNPKSRPTIPTILQHPFL
EcCrkB           L-GHMIFQGSTEMLQLEMVIHACGSIVELVSKMLCLDPSKRITVEQVVGSKYF
SpCsk1           S-NQALFDGSSEGRLTSSIIQTLGTPQYIVSHLVTY--SNRASPSFVIESFPK
ScCak1           Q-GHVPADGSDDMRLICSIFEKLGIPDVQISIVERN--MPRLDEIADVKVKQK;
end;

begin mrbayes;
	set autoclose=yes;
	lset aamodel=jones rates=invgamma;
	mcmc ngen=500000 printfreq=1000 samplefreq=100 nchains=4 savebrlens=yes;
	sumt filename=plantadd.nex.tree contype=halfcompat;
end;

                                                                       
